# Supplementary material for: Genome-wide identification and characterization of ALOG domain genes in Rosa
Source: Front Plant Sci. 2025 Nov 20;16:1690365. doi: 10.3389/fpls.2025.1690365 (PMC12675423; doi:10.3389/fpls.2025.1690365)
Supplement: Supplementary file 8 [file Table8.xlsx]

## Sheet: Sheet1
Additional Table 1. Predicted cis-elements in promoters of Rosa ALOG genes. The types, positions, and putative functions of the cis-elements identified in the 2,000 bp upstream promoter regions were listed using the PlantCARE database.
RcLSH1	CAAT-box	CAAAT	49	5	-	Pisum sativum	common cis-acting element in promoter and enhancer regions
RcLSH1	CAAT-box	CAAAT	59	5	+	Pisum sativum	common cis-acting element in promoter and enhancer regions
RcLSH1	CAAT-box	CAAT	99	4	+	Nicotiana glutinosa
RcLSH1	CAAT-box	CAAT	319	4	-	Nicotiana glutinosa
RcLSH1	CAAT-box	CAAT	344	4	-	Nicotiana glutinosa
RcLSH1	CAAT-box	CAAAT	350	5	-	Pisum sativum	common cis-acting element in promoter and enhancer regions
RcLSH1	CAAT-box	CAAT	446	4	+	Nicotiana glutinosa
RcLSH1	CAAT-box	CAAAT	451	5	+	Pisum sativum	common cis-acting element in promoter and enhancer regions
RcLSH1	CAAT-box	CAAAT	479	5	-	Pisum sativum	common cis-acting element in promoter and enhancer regions
RcLSH1	CAAT-box	CAAT	506	4	-	Nicotiana glutinosa
RcLSH1	CAAT-box	CAAAT	526	5	-	Pisum sativum	common cis-acting element in promoter and enhancer regions
RcLSH1	CAAT-box	CAAAT	574	5	+	Pisum sativum	common cis-acting element in promoter and enhancer regions
RcLSH1	CAAT-box	CAAT	599	4	-	Nicotiana glutinosa
RcLSH1	CAAT-box	CAAAT	645	5	+	Pisum sativum	common cis-acting element in promoter and enhancer regions
RcLSH1	CAAT-box	CAAT	758	4	+	Nicotiana glutinosa
RcLSH1	CAAT-box	CAAT	831	4	+	Nicotiana glutinosa
RcLSH1	CAAT-box	CAAAT	858	5	+	Pisum sativum	common cis-acting element in promoter and enhancer regions
RcLSH1	CAAT-box	CAAT	997	4	-	Nicotiana glutinosa
RcLSH1	CAAT-box	CCCAATTT	1121	8	-	Arabidopsis thaliana	common cis-acting element in promoter and enhancer regions
RcLSH1	CAAT-box	CCAAT	1123	5	-	Arabidopsis thaliana	common cis-acting element in promoter and enhancer regions
RcLSH1	CAAT-box	CAAT	1145	4	-	Nicotiana glutinosa
RcLSH1	CAAT-box	CAAT	1158	4	-	Nicotiana glutinosa
RcLSH1	CAAT-box	CAACCAACTCC	1298	10	-	Arabidopsis thaliana	common cis-acting element in promoter and enhancer regions
RcLSH1	CAAT-box	CAAT	1321	4	+	Nicotiana glutinosa
RcLSH1	CAAT-box	CAAT	1350	4	+	Nicotiana glutinosa
RcLSH1	CAAT-box	CAAAT	1549	5	+	Pisum sativum	common cis-acting element in promoter and enhancer regions
RcLSH1	CAAT-box	CAAT	1654	4	+	Nicotiana glutinosa
RcLSH1	CAAT-box	CAAT	1786	4	+	Nicotiana glutinosa
RcLSH1	TCA	TCATCTTCAT	336	9	+	Pisum sativum
RcLSH1	Box 4	ATTAAT	557	6	+	Petroselinum crispum	part of a conserved DNA module involved in light responsiveness
RcLSH1	Box 4	ATTAAT	677	6	+	Petroselinum crispum	part of a conserved DNA module involved in light responsiveness
RcLSH1	Box 4	ATTAAT	850	6	+	Petroselinum crispum	part of a conserved DNA module involved in light responsiveness
RcLSH1	Box 4	ATTAAT	1081	6	-	Petroselinum crispum	part of a conserved DNA module involved in light responsiveness
RcLSH1	Box 4	ATTAAT	1141	6	-	Petroselinum crispum	part of a conserved DNA module involved in light responsiveness
RcLSH1	WRE3	CCACCT	631	6	+	Pisum sativum
RcLSH1	TCCC-motif	TCTCCCT	1482	7	+	Spinacia oleracea	part of a light responsive element
RcLSH1	CARE	CAACTCCC	1445	8	+	Oryza sativa
RcLSH1	Myc	TCTCTTA	670	7	+	Arabidopsis thaliana
RcLSH1	Myc	TCTCTTA	1508	7	+	Arabidopsis thaliana
RcLSH1	G-box	TACGTG	729	6	+	Arabidopsis thaliana	cis-acting regulatory element involved in light responsiveness
RcLSH1	I-box	gGATAAGGTG	1817	9	-	Zea mays	part of a light responsive element
RcLSH1	I-box	AGATAAGG	1819	8	-	Triticum aestivum	part of a light responsive element
RcLSH1	ARE	AAACCA	127	6	-	Zea mays	cis-acting regulatory element essential for the anaerobic induction
RcLSH1	ARE	AAACCA	590	6	-	Zea mays	cis-acting regulatory element essential for the anaerobic induction
RcLSH1	ARE	AAACCA	1306	6	-	Zea mays	cis-acting regulatory element essential for the anaerobic induction
RcLSH1	ARE	AAACCA	1801	6	+	Zea mays	cis-acting regulatory element essential for the anaerobic induction
RcLSH1	ARE	AAACCA	1938	6	+	Zea mays	cis-acting regulatory element essential for the anaerobic induction
RcLSH1	TATA-box	TATA	241	4	+	Arabidopsis thaliana	core promoter element around -30 of transcription start
RcLSH1	TATA-box	TATA	361	4	+	Arabidopsis thaliana	core promoter element around -30 of transcription start
RcLSH1	TATA-box	TACATAAA	420	8	+	Oryza sativa	core promoter element around -30 of transcription start
RcLSH1	TATA-box	TACAAAA	473	7	+	Oryza sativa	core promoter element around -30 of transcription start
RcLSH1	TATA-box	ATATAA	820	6	+	Brassica oleracea	core promoter element around -30 of transcription start
RcLSH1	TATA-box	TATA	821	4	+	Arabidopsis thaliana	core promoter element around -30 of transcription start
RcLSH1	TATA-box	ATATAT	825	6	+	Brassica napus	core promoter element around -30 of transcription start
RcLSH1	TATA-box	TATA	826	4	+	Arabidopsis thaliana	core promoter element around -30 of transcription start
RcLSH1	TATA-box	TATTTAAA	1219	8	+	Arabidopsis thaliana	core promoter element around -30 of transcription start
RcLSH1	TATA-box	TATAAATA	1312	8	-	Daucus carota	core promoter element around -30 of transcription start
RcLSH1	TATA-box	TATAAAT	1313	7	-	Brassica juncea	core promoter element around -30 of transcription start
RcLSH1	TATA-box	TATAAA	1314	6	-	Helianthus annuus	core promoter element around -30 of transcription start
RcLSH1	TATA-box	TATAA	1315	5	-	Arabidopsis thaliana	core promoter element around -30 of transcription start
RcLSH1	TATA-box	TATA	1316	4	-	Arabidopsis thaliana	core promoter element around -30 of transcription start
RcLSH1	TATA-box	ATATAA	1613	6	+	Brassica oleracea	core promoter element around -30 of transcription start
RcLSH1	TATA-box	TATA	1614	4	-	Arabidopsis thaliana	core promoter element around -30 of transcription start
RcLSH1	STRE	AGGGG	326	5	+	Arabidopsis thaliana
RcLSH1	Box III	atCATTTTCACt	710	11	+	Pisum sativum	protein binding site
RcLSH1	ABRE	GCAACGTGTC	221	9	-	Hordeum vulgare	cis-acting element involved in the abscisic acid responsiveness
RcLSH1	ABRE	ACGTG	730	5	+	Arabidopsis thaliana	cis-acting element involved in the abscisic acid responsiveness
RcLSH1	ERE	ATTTCATA	1060	8	+	Nicotiana glutinos
RcLSH1	Unnamed__6	taTAAATATct	1106	10	+	Zea mays
RcLSH1	F-box	CTATTCTCATT	680	10	-	Lycopersicon esculentum
RcLSH1	Unnamed__4	CTCC	53	4	-	Petroselinum hortense
RcLSH1	Unnamed__4	CTCC	304	4	-	Petroselinum hortense
RcLSH1	Unnamed__4	CTCC	586	4	+	Petroselinum hortense
RcLSH1	Unnamed__4	CTCC	776	4	-	Petroselinum hortense
RcLSH1	Unnamed__4	CTCC	1293	4	-	Petroselinum hortense
RcLSH1	Unnamed__4	CTCC	1298	4	-	Petroselinum hortense
RcLSH1	Unnamed__4	CTCC	1411	4	+	Petroselinum hortense
RcLSH1	Unnamed__4	CTCC	1448	4	+	Petroselinum hortense
RcLSH1	Unnamed__4	CTCC	1483	4	+	Petroselinum hortense
RcLSH1	Unnamed__4	CTCC	1492	4	+	Petroselinum hortense
RcLSH1	Unnamed__4	CTCC	1501	4	+	Petroselinum hortense
RcLSH1	Unnamed__4	CTCC	1585	4	+	Petroselinum hortense
RcLSH1	Unnamed__4	CTCC	1641	4	+	Petroselinum hortense
RcLSH1	Unnamed__4	CTCC	1846	4	+	Petroselinum hortense
RcLSH1	Unnamed__4	CTCC	1851	4	+	Petroselinum hortense
RcLSH1	Unnamed__4	CTCC	1945	4	-	Petroselinum hortense
RcLSH1	Unnamed__4	CTCC	1969	4	+	Petroselinum hortense
RcLSH1	ABRE3a	TACGTG	729	6	+	Zea mays
RcLSH1	AT1-motif	AATTATTTTTTATT	1066	13	+	Solanum tuberosum	part of a light responsive module
RcLSH1	ABRE4	CACGTA	729	6	-	Zea mays
RcLSH1	MYC	CATTTG	59	6	-	Arabidopsis thaliana
RcLSH1	MYC	CATTTG	525	6	+	Arabidopsis thaliana
RcLSH1	MYC	CATTTG	574	6	-	Arabidopsis thaliana
RcLSH1	Sp1	GGGCGG	1908	6	-	Oryza sativa	light responsive element
RcLSH1	MYB	TAACCA	628	6	+	Arabidopsis thaliana
RcLSH1	MYB	TAACCA	1017	6	+	Arabidopsis thaliana
RcLSH1		motif_sequence	111	4	-	organism	short_function
RcLSH1		motif_sequence	280	4	-	organism	short_function
RcLSH1		motif_sequence	536	4	-	organism	short_function
RcLSH1		motif_sequence	785	4	-	organism	short_function
RcLSH1		motif_sequence	1137	4	-	organism	short_function
RcLSH1		motif_sequence	1293	4	-	organism	short_function
RcLSH1		motif_sequence	1366	4	+	organism	short_function
RcLSH1		motif_sequence	1473	4	-	organism	short_function
RcLSH1		motif_sequence	1481	4	+	organism	short_function
RcLSH1		motif_sequence	1771	4	+	organism	short_function
RcLSH1		motif_sequence	1823	4	+	organism	short_function
RcLSH1	MYB-like sequence	TAACCA	628	6	+	Arabidopsis thaliana
RcLSH1	MYB-like sequence	TAACCA	1017	6	+	Arabidopsis thaliana
RcLSH1	MRE	AACCTAA	1268	7	-	Petroselinum crispum	MYB binding site involved in light responsiveness
RcLSH1	LTR	CCGAAA	531	6	-	Hordeum vulgare	cis-acting element involved in low-temperature responsiveness
RcLSH10a	CGTCA-motif	CGTCA	1221	5	+	Hordeum vulgare	cis-acting regulatory element involved in the MeJA-responsiveness
RcLSH10a	ABRE3a	TACGTG	917	6	-	Zea mays
RcLSH10a	Unnamed__4	CTCC	437	4	-	Petroselinum hortense
RcLSH10a	Unnamed__4	CTCC	780	4	-	Petroselinum hortense
RcLSH10a	Unnamed__4	CTCC	1057	4	+	Petroselinum hortense
RcLSH10a	Unnamed__4	CTCC	1349	4	-	Petroselinum hortense
RcLSH10a	Unnamed__4	CTCC	1809	4	+	Petroselinum hortense
RcLSH10a	Unnamed__4	CTCC	1855	4	+	Petroselinum hortense
RcLSH10a	Unnamed__4	CTCC	1858	4	+	Petroselinum hortense
RcLSH10a	Unnamed__4	CTCC	1891	4	+	Petroselinum hortense
RcLSH10a	Unnamed__4	CTCC	1956	4	+	Petroselinum hortense
RcLSH10a	AT-rich element	ATAGAAATCAA	1705	10	+	Glycine max	binding site of AT-rich DNA binding protein (ATBP-1)
RcLSH10a	ERE	ATTTTAAA	1314	8	+	Nicotiana glutinos
RcLSH10a	ERE	ATTTTAAA	1316	8	-	Nicotiana glutinos
RcLSH10a	AAAC-motif	CAATCAAAACCT	757	11	+	Spinacia oleracea	light responsive element
RcLSH10a	W box	TTGACC	738	6	-	Arabidopsis thaliana
RcLSH10a	W box	TTGACC	1132	6	+	Arabidopsis thaliana
RcLSH10a	MYB-like sequence	TAACCA	484	6	-	Arabidopsis thaliana
RcLSH10a	MYB-like sequence	TAACCA	1141	6	-	Arabidopsis thaliana
RcLSH10a	TCA-element	CCATCTTTTT	1811	9	+	Nicotiana tabacum	cis-acting element involved in salicylic acid responsiveness
RcLSH10a	TCA-element	CCATCTTTTT	1837	9	+	Nicotiana tabacum	cis-acting element involved in salicylic acid responsiveness
RcLSH10a		motif_sequence	63	4	-	organism	short_function
RcLSH10a		motif_sequence	138	4	-	organism	short_function
RcLSH10a		motif_sequence	182	4	-	organism	short_function
RcLSH10a		motif_sequence	249	4	+	organism	short_function
RcLSH10a		motif_sequence	304	4	-	organism	short_function
RcLSH10a		motif_sequence	325	4	-	organism	short_function
RcLSH10a		motif_sequence	340	4	+	organism	short_function
RcLSH10a		motif_sequence	345	4	+	organism	short_function
RcLSH10a		motif_sequence	391	4	-	organism	short_function
RcLSH10a		motif_sequence	415	4	+	organism	short_function
RcLSH10a		motif_sequence	424	4	-	organism	short_function
RcLSH10a		motif_sequence	600	4	+	organism	short_function
RcLSH10a		motif_sequence	1011	4	+	organism	short_function
RcLSH10a		motif_sequence	1055	4	+	organism	short_function
RcLSH10a		motif_sequence	1092	4	-	organism	short_function
RcLSH10a		motif_sequence	1699	4	-	organism	short_function
RcLSH10a		motif_sequence	1803	4	-	organism	short_function
RcLSH10a		motif_sequence	1807	4	+	organism	short_function
RcLSH10a		motif_sequence	1813	4	+	organism	short_function
RcLSH10a	MYB	TAACCA	484	6	-	Arabidopsis thaliana
RcLSH10a	MYB	TAACCA	1141	6	-	Arabidopsis thaliana
RcLSH10a	MYC	CATGTG	1038	6	+	Arabidopsis thaliana
RcLSH10a	MYC	CAATTG	1137	6	-	Arabidopsis thaliana
RcLSH10a	MYC	CATGTG	1202	6	+	Arabidopsis thaliana
RcLSH10a	MYC	CATTTG	1331	6	-	Arabidopsis thaliana
RcLSH10a	TCT-motif	TCTTAC	1358	6	+	Arabidopsis thaliana	part of a light responsive element
RcLSH10a	ABRE4	CACGTA	917	6	+	Zea mays
RcLSH10a	as-1	TGACG	1221	5	-	Arabidopsis thaliana
RcLSH10a	MYB recognition site	CCGTTG	1059	6	+	Arabidopsis thaliana
RcLSH10a	G-box	tgACACGTGGCA	84	11	+	Lycopersicon esculentum	cis-acting regulatory element involved in light responsiveness
RcLSH10a	G-box	CAGACGTGGCA	85	10	+	Nicotiana plumbaginifolia	cis-acting regulatory element involved in light responsiveness
RcLSH10a	G-box	CACGTC	87	6	-	Zea mays	cis-acting regulatory element involved in light responsiveness
RcLSH10a	G-box	TACGTG	917	6	-	Arabidopsis thaliana	cis-acting regulatory element involved in light responsiveness
RcLSH10a	circadian	CAAAGATATC	278	9	+	Lycopersicon esculentum	cis-acting regulatory element involved in circadian control
RcLSH10a	CCAAT-box	CAACGG	1059	6	-	Hordeum vulgare	MYBHv1 binding site
RcLSH10a	AE-box	AGAAACAA	266	8	-	Arabidopsis thaliana	part of a module for light response
RcLSH10a	AE-box	AGAAACAA	494	8	+	Arabidopsis thaliana	part of a module for light response
RcLSH10a	Box 4	ATTAAT	378	6	+	Petroselinum crispum	part of a conserved DNA module involved in light responsiveness
RcLSH10a	Box 4	ATTAAT	1310	6	-	Petroselinum crispum	part of a conserved DNA module involved in light responsiveness
RcLSH10a	Unnamed__1	CGTGG	89	5	+	Zea mays
RcLSH10a	CAAT-box	CAAT	73	4	+	Nicotiana glutinosa
RcLSH10a	CAAT-box	CAAAT	81	5	-	Pisum sativum	common cis-acting element in promoter and enhancer regions
RcLSH10a	CAAT-box	CAAT	198	4	-	Nicotiana glutinosa
RcLSH10a	CAAT-box	CAAAT	375	5	+	Pisum sativum	common cis-acting element in promoter and enhancer regions
RcLSH10a	CAAT-box	CAAAT	412	5	+	Pisum sativum	common cis-acting element in promoter and enhancer regions
RcLSH10a	CAAT-box	CAAT	465	4	+	Nicotiana glutinosa
RcLSH10a	CAAT-box	CAAT	481	4	+	Nicotiana glutinosa
RcLSH10a	CAAT-box	CAAT	741	4	+	Nicotiana glutinosa
RcLSH10a	CAAT-box	CAAT	757	4	+	Nicotiana glutinosa
RcLSH10a	CAAT-box	CAAT	859	4	-	Nicotiana glutinosa
RcLSH10a	CAAT-box	CAAT	896	4	-	Nicotiana glutinosa
RcLSH10a	CAAT-box	CAAT	1089	4	-	Nicotiana glutinosa
RcLSH10a	CAAT-box	CCAAT	1109	5	+	Arabidopsis thaliana	common cis-acting element in promoter and enhancer regions
RcLSH10a	CAAT-box	CAAT	1110	4	+	Nicotiana glutinosa
RcLSH10a	CAAT-box	CCAAT	1136	5	+	Arabidopsis thaliana	common cis-acting element in promoter and enhancer regions
RcLSH10a	CAAT-box	CAAT	1137	4	+	Nicotiana glutinosa
RcLSH10a	CAAT-box	CCAAT	1139	5	-	Arabidopsis thaliana	common cis-acting element in promoter and enhancer regions
RcLSH10a	CAAT-box	CCAAT	1246	5	+	Arabidopsis thaliana	common cis-acting element in promoter and enhancer regions
RcLSH10a	CAAT-box	CAAT	1247	4	+	Nicotiana glutinosa
RcLSH10a	CAAT-box	CAAT	1281	4	+	Nicotiana glutinosa
RcLSH10a	CAAT-box	CAAAT	1331	5	+	Pisum sativum	common cis-acting element in promoter and enhancer regions
RcLSH10a	CAAT-box	CAAT	1381	4	+	Nicotiana glutinosa
RcLSH10a	CAAT-box	CAAT	1388	4	-	Nicotiana glutinosa
RcLSH10a	CAAT-box	CAAAT	1422	5	+	Pisum sativum	common cis-acting element in promoter and enhancer regions
RcLSH10a	CAAT-box	CAAT	1428	4	+	Nicotiana glutinosa
RcLSH10a	CAAT-box	CAAAT	1432	5	-	Pisum sativum	common cis-acting element in promoter and enhancer regions
RcLSH10a	CAAT-box	CAAAT	1484	5	-	Pisum sativum	common cis-acting element in promoter and enhancer regions
RcLSH10a	CAAT-box	CAAAT	1520	5	+	Pisum sativum	common cis-acting element in promoter and enhancer regions
RcLSH10a	CAAT-box	CAAAT	1598	5	+	Pisum sativum	common cis-acting element in promoter and enhancer regions
RcLSH10a	CAAT-box	CAAT	1617	4	-	Nicotiana glutinosa
RcLSH10a	CAAT-box	CAAT	1722	4	-	Nicotiana glutinosa
RcLSH10a	CAAT-box	CCAAT	1751	5	-	Arabidopsis thaliana	common cis-acting element in promoter and enhancer regions
RcLSH10a	CAAT-box	CAAT	1792	4	+	Nicotiana glutinosa
RcLSH10a	CAAT-box	CAAAT	1822	5	+	Pisum sativum	common cis-acting element in promoter and enhancer regions
RcLSH10a	CAAT-box	CAAT	1831	4	+	Nicotiana glutinosa
RcLSH10a	CAAT-box	CAAAT	1898	5	-	Pisum sativum	common cis-acting element in promoter and enhancer regions
RcLSH10a	CAAT-box	CAAT	1970	4	+	Nicotiana glutinosa
RcLSH10a	TGACG-motif	TGACG	1221	5	-	Hordeum vulgare	cis-acting regulatory element involved in the MeJA-responsiveness
RcLSH10a	ABRE	GACACGTGGC	85	9	+	Triticum aestivum	cis-acting element involved in the abscisic acid responsiveness
RcLSH10a	ABRE	ACGTG	88	5	+	Arabidopsis thaliana	cis-acting element involved in the abscisic acid responsiveness
RcLSH10a	ABRE	ACGTG	917	5	-	Arabidopsis thaliana	cis-acting element involved in the abscisic acid responsiveness
RcLSH10a	STRE	AGGGG	1836	5	-	Arabidopsis thaliana
RcLSH10a	AT~TATA-box	TATATA	210	6	+	Arabidopsis thaliana
RcLSH10a	AT~TATA-box	TATATA	212	6	+	Arabidopsis thaliana
RcLSH10a	AT~TATA-box	TATATA	214	6	+	Arabidopsis thaliana
RcLSH10a	AT~TATA-box	TATATA	456	6	+	Arabidopsis thaliana
RcLSH10a	AT~TATA-box	TATATA	535	6	+	Arabidopsis thaliana
RcLSH10a	AT~TATA-box	TATATA	537	6	+	Arabidopsis thaliana
RcLSH10a	AT~TATA-box	TATATA	539	6	+	Arabidopsis thaliana
RcLSH10a	AT~TATA-box	TATATA	964	6	+	Arabidopsis thaliana
RcLSH10a	AAGAA-motif	gGTAAAGAAA	92	9	+	Avena sativa
RcLSH10a	AAGAA-motif	GAAAGAA	98	7	+	Avena sativa
RcLSH10a	AAGAA-motif	GAAAGAA	102	7	+	Avena sativa
RcLSH10a	AAGAA-motif	GAAAGAA	106	7	+	Avena sativa
RcLSH10a	AAGAA-motif	GAAAGAA	634	7	+	Avena sativa
RcLSH10a	AAGAA-motif	GAAAGAA	1192	7	+	Avena sativa
RcLSH10a	TATA-box	ATATAT	209	6	+	Brassica napus	core promoter element around -30 of transcription start
RcLSH10a	TATA-box	TATATTTATATTT	210	12	+	Avena sativa	core promoter element around -30 of transcription start
RcLSH10a	TATA-box	ATATAT	211	6	+	Brassica napus	core promoter element around -30 of transcription start
RcLSH10a	TATA-box	TATATA	212	6	+	Arabidopsis thaliana	core promoter element around -30 of transcription start
RcLSH10a	TATA-box	ATATAT	213	6	+	Brassica napus	core promoter element around -30 of transcription start
RcLSH10a	TATA-box	TATATA	214	6	+	Arabidopsis thaliana	core promoter element around -30 of transcription start
RcLSH10a	TATA-box	ATATAT	215	6	+	Brassica napus	core promoter element around -30 of transcription start
RcLSH10a	TATA-box	TATA	216	4	+	Arabidopsis thaliana	core promoter element around -30 of transcription start
RcLSH10a	TATA-box	ATATAT	455	6	+	Brassica napus	core promoter element around -30 of transcription start
RcLSH10a	TATA-box	TATATA	456	6	+	Arabidopsis thaliana	core promoter element around -30 of transcription start
RcLSH10a	TATA-box	TATA	458	4	+	Arabidopsis thaliana	core promoter element around -30 of transcription start
RcLSH10a	TATA-box	ATTATA	533	6	+	Brassica napus	core promoter element around -30 of transcription start
RcLSH10a	TATA-box	TATATAA	534	7	-	Arabidopsis thaliana	core promoter element around -30 of transcription start
RcLSH10a	TATA-box	TATATA	535	6	+	Arabidopsis thaliana	core promoter element around -30 of transcription start
RcLSH10a	TATA-box	ATATAT	536	6	+	Brassica napus	core promoter element around -30 of transcription start
RcLSH10a	TATA-box	TATATA	537	6	+	Arabidopsis thaliana	core promoter element around -30 of transcription start
RcLSH10a	TATA-box	ATATAT	538	6	+	Brassica napus	core promoter element around -30 of transcription start
RcLSH10a	TATA-box	TATATA	539	6	+	Arabidopsis thaliana	core promoter element around -30 of transcription start
RcLSH10a	TATA-box	ATATAA	540	6	+	Brassica oleracea	core promoter element around -30 of transcription start
RcLSH10a	TATA-box	TATA	541	4	+	Arabidopsis thaliana	core promoter element around -30 of transcription start
RcLSH10a	TATA-box	TATA	818	4	+	Arabidopsis thaliana	core promoter element around -30 of transcription start
RcLSH10a	TATA-box	ATATAT	927	6	+	Brassica napus	core promoter element around -30 of transcription start
RcLSH10a	TATA-box	TATA	928	4	+	Arabidopsis thaliana	core promoter element around -30 of transcription start
RcLSH10a	TATA-box	TATATA	964	6	+	Arabidopsis thaliana	core promoter element around -30 of transcription start
RcLSH10a	TATA-box	ATATAA	965	6	+	Brassica oleracea	core promoter element around -30 of transcription start
RcLSH10a	TATA-box	TATA	966	4	+	Arabidopsis thaliana	core promoter element around -30 of transcription start
RcLSH10a	TATA-box	TATA	1004	4	-	Arabidopsis thaliana	core promoter element around -30 of transcription start
RcLSH10a	TATA-box	ATTATA	1214	6	+	Brassica napus	core promoter element around -30 of transcription start
RcLSH10a	TATA-box	TATAA	1215	5	-	Arabidopsis thaliana	core promoter element around -30 of transcription start
RcLSH10a	TATA-box	TATA	1216	4	-	Arabidopsis thaliana	core promoter element around -30 of transcription start
RcLSH10a	TATA-box	ccTATAAAaa	1393	10	+	Arabidopsis thaliana	core promoter element around -30 of transcription start
RcLSH10a	TATA-box	TATA	1395	4	-	Arabidopsis thaliana	core promoter element around -30 of transcription start
RcLSH10a	TATA-box	TATAAAT	1552	7	-	Brassica juncea	core promoter element around -30 of transcription start
RcLSH10a	TATA-box	TATAAA	1553	6	-	Helianthus annuus	core promoter element around -30 of transcription start
RcLSH10a	TATA-box	TATAA	1554	5	-	Arabidopsis thaliana	core promoter element around -30 of transcription start
RcLSH10a	TATA-box	TATA	1555	4	-	Arabidopsis thaliana	core promoter element around -30 of transcription start
RcLSH10a	TATA-box	ATATAA	1582	6	+	Brassica oleracea	core promoter element around -30 of transcription start
RcLSH10a	TATA-box	TATA	1583	4	-	Arabidopsis thaliana	core promoter element around -30 of transcription start
RcLSH10a	TATA-box	TACAAAA	1605	7	-	Oryza sativa	core promoter element around -30 of transcription start
RcLSH10a	TATA-box	TATA	1704	4	-	Arabidopsis thaliana	core promoter element around -30 of transcription start
RcLSH10a	ARE	AAACCA	261	6	-	Zea mays	cis-acting regulatory element essential for the anaerobic induction
RcLSH10a	ARE	AAACCA	644	6	+	Zea mays	cis-acting regulatory element essential for the anaerobic induction
RcLSH10c	TC-rich repeats	ATTCTCTAAC	1266	9	+	Nicotiana tabacum	cis-acting element involved in defense and stress responsiveness
RcLSH10c	TGA-element	AACGAC	947	6	-	Brassica oleracea	auxin-responsive element
RcLSH10c	TATA-box	ATTATA	112	6	+	Brassica napus	core promoter element around -30 of transcription start
RcLSH10c	TATA-box	TATAA	113	5	-	Arabidopsis thaliana	core promoter element around -30 of transcription start
RcLSH10c	TATA-box	TATA	114	4	+	Arabidopsis thaliana	core promoter element around -30 of transcription start
RcLSH10c	TATA-box	TATA	122	4	+	Arabidopsis thaliana	core promoter element around -30 of transcription start
RcLSH10c	TATA-box	ATATAA	155	6	+	Brassica oleracea	core promoter element around -30 of transcription start
RcLSH10c	TATA-box	TATA	156	4	+	Arabidopsis thaliana	core promoter element around -30 of transcription start
RcLSH10c	TATA-box	ATATAA	444	6	+	Brassica oleracea	core promoter element around -30 of transcription start
RcLSH10c	TATA-box	TATA	445	4	+	Arabidopsis thaliana	core promoter element around -30 of transcription start
RcLSH10c	TATA-box	TATA	549	4	+	Arabidopsis thaliana	core promoter element around -30 of transcription start
RcLSH10c	TATA-box	TATA	686	4	+	Arabidopsis thaliana	core promoter element around -30 of transcription start
RcLSH10c	TATA-box	TATA	771	4	+	Arabidopsis thaliana	core promoter element around -30 of transcription start
RcLSH10c	TATA-box	TATA	779	4	+	Arabidopsis thaliana	core promoter element around -30 of transcription start
RcLSH10c	TATA-box	TATAAAT	1206	7	-	Brassica juncea	core promoter element around -30 of transcription start
RcLSH10c	TATA-box	TATAAA	1207	6	-	Helianthus annuus	core promoter element around -30 of transcription start
RcLSH10c	TATA-box	TATAA	1208	5	-	Arabidopsis thaliana	core promoter element around -30 of transcription start
RcLSH10c	TATA-box	TATA	1209	4	-	Arabidopsis thaliana	core promoter element around -30 of transcription start
RcLSH10c	TATA-box	TATAAAA	1308	7	-	Pisum sativum	core promoter element around -30 of transcription start
RcLSH10c	TATA-box	TATAAA	1309	6	-	Helianthus annuus	core promoter element around -30 of transcription start
RcLSH10c	TATA-box	TATAA	1310	5	-	Arabidopsis thaliana	core promoter element around -30 of transcription start
RcLSH10c	TATA-box	TATA	1311	4	-	Arabidopsis thaliana	core promoter element around -30 of transcription start
RcLSH10c	TATA-box	ATATAT	1399	6	-	Brassica napus	core promoter element around -30 of transcription start
RcLSH10c	TATA-box	TATA	1400	4	-	Arabidopsis thaliana	core promoter element around -30 of transcription start
RcLSH10c	TATA-box	ATATAT	1523	6	-	Brassica napus	core promoter element around -30 of transcription start
RcLSH10c	TATA-box	TATATA	1524	6	-	Arabidopsis thaliana	core promoter element around -30 of transcription start
RcLSH10c	TATA-box	ATATAT	1525	6	-	Brassica napus	core promoter element around -30 of transcription start
RcLSH10c	TATA-box	TATATA	1526	6	-	Arabidopsis thaliana	core promoter element around -30 of transcription start
RcLSH10c	TATA-box	ATATAT	1527	6	-	Brassica napus	core promoter element around -30 of transcription start
RcLSH10c	TATA-box	TATATA	1528	6	-	Arabidopsis thaliana	core promoter element around -30 of transcription start
RcLSH10c	TATA-box	ATATAT	1529	6	-	Brassica napus	core promoter element around -30 of transcription start
RcLSH10c	TATA-box	TATATA	1530	6	-	Arabidopsis thaliana	core promoter element around -30 of transcription start
RcLSH10c	TATA-box	ATATAT	1531	6	-	Brassica napus	core promoter element around -30 of transcription start
RcLSH10c	TATA-box	TATATA	1532	6	-	Arabidopsis thaliana	core promoter element around -30 of transcription start
RcLSH10c	TATA-box	ATATAT	1533	6	-	Brassica napus	core promoter element around -30 of transcription start
RcLSH10c	TATA-box	TATATA	1534	6	-	Arabidopsis thaliana	core promoter element around -30 of transcription start
RcLSH10c	TATA-box	ATATAT	1535	6	-	Brassica napus	core promoter element around -30 of transcription start
RcLSH10c	TATA-box	TATATA	1536	6	-	Arabidopsis thaliana	core promoter element around -30 of transcription start
RcLSH10c	TATA-box	ATATAT	1537	6	-	Brassica napus	core promoter element around -30 of transcription start
RcLSH10c	TATA-box	TATATA	1538	6	-	Arabidopsis thaliana	core promoter element around -30 of transcription start
RcLSH10c	TATA-box	ATATAT	1539	6	-	Brassica napus	core promoter element around -30 of transcription start
RcLSH10c	TATA-box	TATA	1540	4	-	Arabidopsis thaliana	core promoter element around -30 of transcription start
RcLSH10c	TATA-box	ATATAT	1560	6	-	Brassica napus	core promoter element around -30 of transcription start
RcLSH10c	TATA-box	TATA	1561	4	-	Arabidopsis thaliana	core promoter element around -30 of transcription start
RcLSH10c	TATA-box	ATTATA	1686	6	+	Brassica napus	core promoter element around -30 of transcription start
RcLSH10c	TATA-box	TATAA	1687	5	-	Arabidopsis thaliana	core promoter element around -30 of transcription start
RcLSH10c	TATA-box	TATA	1688	4	-	Arabidopsis thaliana	core promoter element around -30 of transcription start
RcLSH10c	TATA-box	ATTATA	1692	6	+	Brassica napus	core promoter element around -30 of transcription start
RcLSH10c	TATA-box	TATATAA	1693	7	-	Arabidopsis thaliana	core promoter element around -30 of transcription start
RcLSH10c	TATA-box	TATATA	1694	6	-	Arabidopsis thaliana	core promoter element around -30 of transcription start
RcLSH10c	TATA-box	ATATAT	1695	6	-	Brassica napus	core promoter element around -30 of transcription start
RcLSH10c	TATA-box	TATA	1696	4	-	Arabidopsis thaliana	core promoter element around -30 of transcription start
RcLSH10c	TATA-box	ATATAA	1720	6	+	Brassica oleracea	core promoter element around -30 of transcription start
RcLSH10c	TATA-box	TATA	1721	4	-	Arabidopsis thaliana	core promoter element around -30 of transcription start
RcLSH10c	TATA-box	ccTATAAAaa	1749	9	+	Arabidopsis thaliana	core promoter element around -30 of transcription start
RcLSH10c	TATA-box	TATA	1751	4	-	Arabidopsis thaliana	core promoter element around -30 of transcription start
RcLSH10c	ABRE	ACGTG	978	5	+	Arabidopsis thaliana	cis-acting element involved in the abscisic acid responsiveness
RcLSH10c	STRE	AGGGG	197	5	-	Arabidopsis thaliana
RcLSH10c	STRE	AGGGG	892	5	+	Arabidopsis thaliana
RcLSH10c	AT~TATA-box	TATATA	1524	6	-	Arabidopsis thaliana
RcLSH10c	AT~TATA-box	TATATA	1526	6	-	Arabidopsis thaliana
RcLSH10c	AT~TATA-box	TATATA	1528	6	-	Arabidopsis thaliana
RcLSH10c	AT~TATA-box	TATATA	1530	6	-	Arabidopsis thaliana
RcLSH10c	AT~TATA-box	TATATA	1532	6	-	Arabidopsis thaliana
RcLSH10c	AT~TATA-box	TATATA	1534	6	-	Arabidopsis thaliana
RcLSH10c	AT~TATA-box	TATATA	1536	6	-	Arabidopsis thaliana
RcLSH10c	AT~TATA-box	TATATA	1538	6	-	Arabidopsis thaliana
RcLSH10c	AT~TATA-box	TATATA	1694	6	-	Arabidopsis thaliana
RcLSH10c	AAGAA-motif	gGTAAAGAAA	1486	9	-	Avena sativa
RcLSH10c	AAGAA-motif	GAAAGAA	1912	7	-	Avena sativa
RcLSH10c	AE-box	AGAAACAA	1706	8	+	Arabidopsis thaliana	part of a module for light response
RcLSH10c	AE-box	AGAAACAA	1713	8	+	Arabidopsis thaliana	part of a module for light response
RcLSH10c	AuxRR-core	GGTCCAT	1518	7	+	Nicotiana tabacum	cis-acting regulatory element involved in auxin responsiveness
RcLSH10c	WRE3	CCACCT	65	6	+	Pisum sativum
RcLSH10c	WRE3	CCACCT	728	6	+	Pisum sativum
RcLSH10c	Box 4	ATTAAT	1389	6	-	Petroselinum crispum	part of a conserved DNA module involved in light responsiveness
RcLSH10c	HD-Zip 3	GTAAT(G/C)ATTAC	1594	9.5	-	Arabidopsis thaliana	protein binding site
RcLSH10c	Unnamed__1	CGTGG	89	5	-	Zea mays
RcLSH10c	Unnamed__1	CGTGG	979	5	+	Zea mays
RcLSH10c	Unnamed__1	CGTGG	1860	5	-	Zea mays
RcLSH10c	TCA	TCATCTTCAT	1584	9	-	Pisum sativum
RcLSH10c	CAAT-box	CCAAT	2	5	+	Arabidopsis thaliana	common cis-acting element in promoter and enhancer regions
RcLSH10c	CAAT-box	CAAT	3	4	+	Nicotiana glutinosa
RcLSH10c	CAAT-box	CAAT	125	4	-	Nicotiana glutinosa
RcLSH10c	CAAT-box	CAAAT	147	5	-	Pisum sativum	common cis-acting element in promoter and enhancer regions
RcLSH10c	CAAT-box	CAAAT	176	5	-	Pisum sativum	common cis-acting element in promoter and enhancer regions
RcLSH10c	CAAT-box	CAAT	203	4	+	Nicotiana glutinosa
RcLSH10c	CAAT-box	CAAT	266	4	-	Nicotiana glutinosa
RcLSH10c	CAAT-box	CAAT	276	4	-	Nicotiana glutinosa
RcLSH10c	CAAT-box	CAAT	280	4	+	Nicotiana glutinosa
RcLSH10c	CAAT-box	CAAT	311	4	-	Nicotiana glutinosa
RcLSH10c	CAAT-box	CAAT	359	4	-	Nicotiana glutinosa
RcLSH10c	CAAT-box	CAAAT	658	5	+	Pisum sativum	common cis-acting element in promoter and enhancer regions
RcLSH10c	CAAT-box	CAAT	661	4	-	Nicotiana glutinosa
RcLSH10c	CAAT-box	CAAT	857	4	-	Nicotiana glutinosa
RcLSH10c	CAAT-box	CAAAT	883	5	+	Pisum sativum	common cis-acting element in promoter and enhancer regions
RcLSH10c	CAAT-box	CAAAT	900	5	+	Pisum sativum	common cis-acting element in promoter and enhancer regions
RcLSH10c	CAAT-box	CCAAT	943	5	-	Arabidopsis thaliana	common cis-acting element in promoter and enhancer regions
RcLSH10c	CAAT-box	CAAT	1016	4	-	Nicotiana glutinosa
RcLSH10c	CAAT-box	CAAT	1137	4	+	Nicotiana glutinosa
RcLSH10c	CAAT-box	CAAAT	1162	5	+	Pisum sativum	common cis-acting element in promoter and enhancer regions
RcLSH10c	CAAT-box	CAAT	1173	4	+	Nicotiana glutinosa
RcLSH10c	CAAT-box	CAAAT	1251	5	+	Pisum sativum	common cis-acting element in promoter and enhancer regions
RcLSH10c	CAAT-box	CAAT	1354	4	-	Nicotiana glutinosa
RcLSH10c	CAAT-box	CAAT	1430	4	-	Nicotiana glutinosa
RcLSH10c	CAAT-box	CAAT	1466	4	-	Nicotiana glutinosa
RcLSH10c	CAAT-box	CAAT	1570	4	-	Nicotiana glutinosa
RcLSH10c	CAAT-box	CAAT	1600	4	-	Nicotiana glutinosa
RcLSH10c	CAAT-box	CAAAT	1654	5	-	Pisum sativum	common cis-acting element in promoter and enhancer regions
RcLSH10c	CAAT-box	CAAT	1718	4	+	Nicotiana glutinosa
RcLSH10c	CAAT-box	CAAT	1790	4	-	Nicotiana glutinosa
RcLSH10c	CAAT-box	CAAT	1876	4	+	Nicotiana glutinosa
RcLSH10c	CAAT-box	CCAAT	1985	5	+	Arabidopsis thaliana	common cis-acting element in promoter and enhancer regions
RcLSH10c	CAAT-box	CAAT	1986	4	+	Nicotiana glutinosa
RcLSH10c	G-box	TACGTG	977	6	+	Arabidopsis thaliana	cis-acting regulatory element involved in light responsiveness
RcLSH10c	G-box	CACGAC	1861	6	+	Zea mays	cis-acting regulatory element involved in light responsiveness
RcLSH10c	Myc	TCTCTTA	1268	7	+	Arabidopsis thaliana
RcLSH10c	ACE	CTAACGTATT	1928	9	+	Petroselinum crispum	cis-acting element involved in light responsiveness
RcLSH10c	MYC	CATGTG	1340	6	-	Arabidopsis thaliana
RcLSH10c	MYC	CATGTG	1381	6	+	Arabidopsis thaliana
RcLSH10c	TCT-motif	TCTTAC	1270	6	+	Arabidopsis thaliana	part of a light responsive element
RcLSH10c	ABRE4	CACGTA	977	6	-	Zea mays
RcLSH10c	MYB-like sequence	TAACCA	1511	6	+	Arabidopsis thaliana
RcLSH10c	P-box	CCTTTTG	520	7	-	Oryza sativa	gibberellin-responsive element
RcLSH10c	TCA-element	CCATCTTTTT	1638	9	+	Nicotiana tabacum	cis-acting element involved in salicylic acid responsiveness
RcLSH10c		motif_sequence	57	4	+	organism	short_function
RcLSH10c		motif_sequence	165	4	+	organism	short_function
RcLSH10c		motif_sequence	486	4	-	organism	short_function
RcLSH10c		motif_sequence	606	4	+	organism	short_function
RcLSH10c		motif_sequence	632	4	-	organism	short_function
RcLSH10c		motif_sequence	829	4	-	organism	short_function
RcLSH10c		motif_sequence	834	4	-	organism	short_function
RcLSH10c		motif_sequence	853	4	-	organism	short_function
RcLSH10c		motif_sequence	1146	4	-	organism	short_function
RcLSH10c		motif_sequence	1275	4	+	organism	short_function
RcLSH10c		motif_sequence	1372	4	+	organism	short_function
RcLSH10c		motif_sequence	1459	4	+	organism	short_function
RcLSH10c		motif_sequence	1496	4	+	organism	short_function
RcLSH10c		motif_sequence	1498	4	-	organism	short_function
RcLSH10c		motif_sequence	1782	4	-	organism	short_function
RcLSH10c		motif_sequence	1836	4	-	organism	short_function
RcLSH10c		motif_sequence	1867	4	+	organism	short_function
RcLSH10c	MYB	TAACCA	1511	6	+	Arabidopsis thaliana
RcLSH10c	ERE	ATTTTAAA	957	8	-	Nicotiana glutinos
RcLSH10c	ERE	ATTTTAAA	1165	8	+	Nicotiana glutinos
RcLSH10c	ERE	ATTTCATA	1503	8	-	Nicotiana glutinos
RcLSH10c	GT1-motif	GGTTAAT	1509	7	-	Avena sativa	light responsive element
RcLSH10c	GT1-motif	GGTTAA	1510	6	-	Arabidopsis thaliana	light responsive element
RcLSH10c	Unnamed__4	CTCC	42	4	-	Petroselinum hortense
RcLSH10c	Unnamed__4	CTCC	59	4	+	Petroselinum hortense
RcLSH10c	Unnamed__4	CTCC	375	4	+	Petroselinum hortense
RcLSH10c	Unnamed__4	CTCC	632	4	-	Petroselinum hortense
RcLSH10c	Unnamed__4	CTCC	1782	4	-	Petroselinum hortense
RcLSH10c	Unnamed__4	CTCC	1971	4	+	Petroselinum hortense
RcLSH10c	Unnamed__4	CTCC	1983	4	+	Petroselinum hortense
RcLSH10c	ABRE3a	TACGTG	977	6	+	Zea mays
RcLSH10c	AT-rich element	ATAGAAATCAA	1898	10	-	Glycine max	binding site of AT-rich DNA binding protein (ATBP-1)
RcLSH2	TCT-motif	TCTTAC	801	6	-	Arabidopsis thaliana	part of a light responsive element
RcLSH2	TCT-motif	TCTTAC	1273	6	+	Arabidopsis thaliana	part of a light responsive element
RcLSH2	TCT-motif	TCTTAC	1829	6	+	Arabidopsis thaliana	part of a light responsive element
RcLSH2	MYC	CATTTG	509	6	-	Arabidopsis thaliana
RcLSH2	MYC	CAATTG	1035	6	-	Arabidopsis thaliana
RcLSH2	MYC	CATTTG	1258	6	+	Arabidopsis thaliana
RcLSH2	ABRE4	CACGTA	533	6	-	Zea mays
RcLSH2	3-AF1 binding site	TAAGAGAGGAA	239	10	+	Solanum tuberosum	light responsive element
RcLSH2	TCA-element	CCATCTTTTT	540	9	+	Nicotiana tabacum	cis-acting element involved in salicylic acid responsiveness
RcLSH2	TCA-element	CCATCTTTTT	996	9	+	Nicotiana tabacum	cis-acting element involved in salicylic acid responsiveness
RcLSH2	LTR	CCGAAA	1492	6	+	Hordeum vulgare	cis-acting element involved in low-temperature responsiveness
RcLSH2	Myb	CAACTG	753	6	+	Arabidopsis thaliana
RcLSH2		motif_sequence	3	4	+	organism	short_function
RcLSH2		motif_sequence	24	4	+	organism	short_function
RcLSH2		motif_sequence	31	4	+	organism	short_function
RcLSH2		motif_sequence	225	4	-	organism	short_function
RcLSH2		motif_sequence	317	4	-	organism	short_function
RcLSH2		motif_sequence	378	4	+	organism	short_function
RcLSH2		motif_sequence	530	4	+	organism	short_function
RcLSH2		motif_sequence	940	4	-	organism	short_function
RcLSH2		motif_sequence	989	4	+	organism	short_function
RcLSH2		motif_sequence	1040	4	-	organism	short_function
RcLSH2		motif_sequence	1114	4	+	organism	short_function
RcLSH2		motif_sequence	1280	4	+	organism	short_function
RcLSH2		motif_sequence	1358	4	+	organism	short_function
RcLSH2		motif_sequence	1389	4	+	organism	short_function
RcLSH2		motif_sequence	1405	4	+	organism	short_function
RcLSH2		motif_sequence	1457	4	+	organism	short_function
RcLSH2		motif_sequence	1462	4	+	organism	short_function
RcLSH2		motif_sequence	1653	4	-	organism	short_function
RcLSH2		motif_sequence	1752	4	+	organism	short_function
RcLSH2		motif_sequence	1847	4	+	organism	short_function
RcLSH2		motif_sequence	1873	4	+	organism	short_function
RcLSH2		motif_sequence	1907	4	+	organism	short_function
RcLSH2	G-Box	CACGTG	104	6	+	Pisum sativum	cis-acting regulatory element involved in light responsiveness
RcLSH2	ERE	ATTTTAAA	787	8	+	Nicotiana glutinos
RcLSH2	ERE	ATTTTAAA	888	8	-	Nicotiana glutinos
RcLSH2	ERE	ATTTTAAA	1154	8	-	Nicotiana glutinos
RcLSH2	W box	TTGACC	828	6	-	Arabidopsis thaliana
RcLSH2	MBS	CAACTG	753	6	+	Arabidopsis thaliana	MYB binding site involved in drought-inducibility
RcLSH2	Unnamed__4	CTCC	247	4	-	Petroselinum hortense
RcLSH2	Unnamed__4	CTCC	335	4	+	Petroselinum hortense
RcLSH2	Unnamed__4	CTCC	338	4	+	Petroselinum hortense
RcLSH2	Unnamed__4	CTCC	504	4	+	Petroselinum hortense
RcLSH2	Unnamed__4	CTCC	606	4	-	Petroselinum hortense
RcLSH2	Unnamed__4	CTCC	1379	4	+	Petroselinum hortense
RcLSH2	Unnamed__4	CTCC	1478	4	-	Petroselinum hortense
RcLSH2	Unnamed__4	CTCC	1484	4	-	Petroselinum hortense
RcLSH2	Unnamed__4	CTCC	1719	4	+	Petroselinum hortense
RcLSH2	Unnamed__4	CTCC	1733	4	+	Petroselinum hortense
RcLSH2	Unnamed__4	CTCC	1762	4	+	Petroselinum hortense
RcLSH2	Unnamed__4	CTCC	1793	4	+	Petroselinum hortense
RcLSH2	Unnamed__4	CTCC	1801	4	+	Petroselinum hortense
RcLSH2	Unnamed__4	CTCC	1849	4	+	Petroselinum hortense
RcLSH2	Unnamed__4	CTCC	1852	4	+	Petroselinum hortense
RcLSH2	Unnamed__4	CTCC	1909	4	+	Petroselinum hortense
RcLSH2	Unnamed__4	CTCC	1933	4	+	Petroselinum hortense
RcLSH2	ABRE3a	TACGTG	533	6	+	Zea mays
RcLSH2	CGTCA-motif	CGTCA	1667	5	-	Hordeum vulgare	cis-acting regulatory element involved in the MeJA-responsiveness
RcLSH2	CCGTCC-box	CCGTCC	1757	6	+	Petroselinum hortense
RcLSH2	chs-CMA2a	TCACTTGA	715	8	-	Petroselinum crispum	part of a light responsive element
RcLSH2	WUN-motif	AAATTACT	1217	8	+	Nicotiana glutinosa
RcLSH2	TATA-box	TACAAAA	587	7	+	Oryza sativa	core promoter element around -30 of transcription start
RcLSH2	TATA-box	TATAA	764	5	-	Arabidopsis thaliana	core promoter element around -30 of transcription start
RcLSH2	TATA-box	TATA	765	4	+	Arabidopsis thaliana	core promoter element around -30 of transcription start
RcLSH2	TATA-box	ATATAA	821	6	+	Brassica oleracea	core promoter element around -30 of transcription start
RcLSH2	TATA-box	TATA	822	4	+	Arabidopsis thaliana	core promoter element around -30 of transcription start
RcLSH2	TATA-box	TATA	855	4	+	Arabidopsis thaliana	core promoter element around -30 of transcription start
RcLSH2	TATA-box	TATA	877	4	+	Arabidopsis thaliana	core promoter element around -30 of transcription start
RcLSH2	TATA-box	TACAAAA	879	7	+	Oryza sativa	core promoter element around -30 of transcription start
RcLSH2	TATA-box	ATATAT	894	6	+	Brassica napus	core promoter element around -30 of transcription start
RcLSH2	TATA-box	TATATA	895	6	+	Arabidopsis thaliana	core promoter element around -30 of transcription start
RcLSH2	TATA-box	ATATAA	896	6	+	Brassica oleracea	core promoter element around -30 of transcription start
RcLSH2	TATA-box	TATA	897	4	+	Arabidopsis thaliana	core promoter element around -30 of transcription start
RcLSH2	TATA-box	ccTATAAAaa	927	9	+	Arabidopsis thaliana	core promoter element around -30 of transcription start
RcLSH2	TATA-box	TATAA	1102	5	-	Arabidopsis thaliana	core promoter element around -30 of transcription start
RcLSH2	TATA-box	TATA	1103	4	-	Arabidopsis thaliana	core promoter element around -30 of transcription start
RcLSH2	TATA-box	TATA	1137	4	-	Arabidopsis thaliana	core promoter element around -30 of transcription start
RcLSH2	TATA-box	TACAAAA	1139	7	+	Oryza sativa	core promoter element around -30 of transcription start
RcLSH2	TATA-box	ATTATA	1163	6	+	Brassica napus	core promoter element around -30 of transcription start
RcLSH2	TATA-box	TATAA	1164	5	-	Arabidopsis thaliana	core promoter element around -30 of transcription start
RcLSH2	TATA-box	TATA	1165	4	-	Arabidopsis thaliana	core promoter element around -30 of transcription start
RcLSH2	TATA-box	ATATAA	1208	6	+	Brassica oleracea	core promoter element around -30 of transcription start
RcLSH2	TATA-box	TATA	1209	4	-	Arabidopsis thaliana	core promoter element around -30 of transcription start
RcLSH2	TATA-box	TATA	1287	4	-	Arabidopsis thaliana	core promoter element around -30 of transcription start
RcLSH2	TATA-box	TATAAA	1336	6	-	Helianthus annuus	core promoter element around -30 of transcription start
RcLSH2	TATA-box	TATAA	1337	5	-	Arabidopsis thaliana	core promoter element around -30 of transcription start
RcLSH2	TATA-box	TATA	1338	4	-	Arabidopsis thaliana	core promoter element around -30 of transcription start
RcLSH2	TATA-box	ATATAT	1345	6	-	Brassica napus	core promoter element around -30 of transcription start
RcLSH2	TATA-box	TATATA	1346	6	-	Arabidopsis thaliana	core promoter element around -30 of transcription start
RcLSH2	TATA-box	ATATAT	1347	6	-	Brassica napus	core promoter element around -30 of transcription start
RcLSH2	TATA-box	TATA	1348	4	-	Arabidopsis thaliana	core promoter element around -30 of transcription start
RcLSH2	TATA-box	taTATAAAg	1819	9	-	Lycopersicon esculentum	core promoter element around -30 of transcription start
RcLSH2	TATA-box	TATAAA	1820	6	-	Helianthus annuus	core promoter element around -30 of transcription start
RcLSH2	TATA-box	TATATAA	1821	7	-	Arabidopsis thaliana	core promoter element around -30 of transcription start
RcLSH2	TATA-box	TATATA	1822	6	-	Arabidopsis thaliana	core promoter element around -30 of transcription start
RcLSH2	TATA-box	ATATAT	1823	6	-	Brassica napus	core promoter element around -30 of transcription start
RcLSH2	TATA-box	TATA	1824	4	-	Arabidopsis thaliana	core promoter element around -30 of transcription start
RcLSH2	TATA-box	TATATA	1840	6	-	Arabidopsis thaliana	core promoter element around -30 of transcription start
RcLSH2	TATA-box	ATATAT	1841	6	-	Brassica napus	core promoter element around -30 of transcription start
RcLSH2	TATA-box	TATA	1842	4	-	Arabidopsis thaliana	core promoter element around -30 of transcription start
RcLSH2	TATA-box	TATA	1960	4	-	Arabidopsis thaliana	core promoter element around -30 of transcription start
RcLSH2	I-box	gGATAAGGTG	329	9	-	Zea mays	part of a light responsive element
RcLSH2	ARE	AAACCA	211	6	+	Zea mays	cis-acting regulatory element essential for the anaerobic induction
RcLSH2	ARE	AAACCA	974	6	+	Zea mays	cis-acting regulatory element essential for the anaerobic induction
RcLSH2	ARE	AAACCA	1646	6	-	Zea mays	cis-acting regulatory element essential for the anaerobic induction
RcLSH2	CCGTCC motif	CCGTCC	1757	6	+	Nicotiana tabacum
RcLSH2	STRE	AGGGG	427	5	+	Arabidopsis thaliana
RcLSH2	STRE	AGGGG	1247	5	-	Arabidopsis thaliana
RcLSH2	STRE	AGGGG	1726	5	-	Arabidopsis thaliana
RcLSH2	STRE	AGGGG	1813	5	-	Arabidopsis thaliana
RcLSH2	ABRE	CACGTG	104	6	+	Arabidopsis thaliana	cis-acting element involved in the abscisic acid responsiveness
RcLSH2	ABRE	ACGTG	105	5	+	Arabidopsis thaliana	cis-acting element involved in the abscisic acid responsiveness
RcLSH2	ABRE	ACGTG	534	5	+	Arabidopsis thaliana	cis-acting element involved in the abscisic acid responsiveness
RcLSH2	ABRE	ACGTG	1558	5	-	Arabidopsis thaliana	cis-acting element involved in the abscisic acid responsiveness
RcLSH2	ABRE	ACGTG	1834	5	-	Arabidopsis thaliana	cis-acting element involved in the abscisic acid responsiveness
RcLSH2	AAGAA-motif	GAAAGAA	230	7	+	Avena sativa
RcLSH2	AAGAA-motif	gGTAAAGAAA	560	9	-	Avena sativa
RcLSH2	AT~TATA-box	TATATA	895	6	+	Arabidopsis thaliana
RcLSH2	AT~TATA-box	TATATA	1346	6	-	Arabidopsis thaliana
RcLSH2	AT~TATA-box	TATATAAA	1820	8	-	Arabidopsis thaliana
RcLSH2	AT~TATA-box	TATATA	1822	6	-	Arabidopsis thaliana
RcLSH2	AT~TATA-box	TATATA	1840	6	-	Arabidopsis thaliana
RcLSH2	Box 4	ATTAAT	1087	6	-	Petroselinum crispum	part of a conserved DNA module involved in light responsiveness
RcLSH2	WRE3	CCACCT	328	6	+	Pisum sativum
RcLSH2	WRE3	CCACCT	1480	6	-	Pisum sativum
RcLSH2	TGACG-motif	TGACG	1667	5	+	Hordeum vulgare	cis-acting regulatory element involved in the MeJA-responsiveness
RcLSH2	CAAT-box	CAAAT	79	5	-	Pisum sativum	common cis-acting element in promoter and enhancer regions
RcLSH2	CAAT-box	CAAAT	132	5	+	Pisum sativum	common cis-acting element in promoter and enhancer regions
RcLSH2	CAAT-box	CAAT	148	4	+	Nicotiana glutinosa
RcLSH2	CAAT-box	CAAT	191	4	-	Nicotiana glutinosa
RcLSH2	CAAT-box	CAAT	202	4	+	Nicotiana glutinosa
RcLSH2	CAAT-box	CAAAT	295	5	-	Pisum sativum	common cis-acting element in promoter and enhancer regions
RcLSH2	CAAT-box	CAAT	321	4	-	Nicotiana glutinosa
RcLSH2	CAAT-box	CAAT	383	4	+	Nicotiana glutinosa
RcLSH2	CAAT-box	CAAT	447	4	+	Nicotiana glutinosa
RcLSH2	CAAT-box	CAAT	451	4	+	Nicotiana glutinosa
RcLSH2	CAAT-box	CAAAT	509	5	+	Pisum sativum	common cis-acting element in promoter and enhancer regions
RcLSH2	CAAT-box	CAAAT	628	5	-	Pisum sativum	common cis-acting element in promoter and enhancer regions
RcLSH2	CAAT-box	CAAT	686	4	-	Nicotiana glutinosa
RcLSH2	CAAT-box	CAAT	746	4	+	Nicotiana glutinosa
RcLSH2	CAAT-box	CAAT	831	4	+	Nicotiana glutinosa
RcLSH2	CAAT-box	CAAAT	865	5	+	Pisum sativum	common cis-acting element in promoter and enhancer regions
RcLSH2	CAAT-box	CAAAT	902	5	-	Pisum sativum	common cis-acting element in promoter and enhancer regions
RcLSH2	CAAT-box	CAAAT	913	5	+	Pisum sativum	common cis-acting element in promoter and enhancer regions
RcLSH2	CAAT-box	CAAT	980	4	+	Nicotiana glutinosa
RcLSH2	CAAT-box	CAAT	1011	4	+	Nicotiana glutinosa
RcLSH2	CAAT-box	CAAT	1035	4	+	Nicotiana glutinosa
RcLSH2	CAAT-box	CAAT	1037	4	-	Nicotiana glutinosa
RcLSH2	CAAT-box	CAAT	1193	4	+	Nicotiana glutinosa
RcLSH2	CAAT-box	CAAAT	1216	5	+	Pisum sativum	common cis-acting element in promoter and enhancer regions
RcLSH2	CAAT-box	CAAAT	1259	5	-	Pisum sativum	common cis-acting element in promoter and enhancer regions
RcLSH2	CAAT-box	CCAAT	1328	5	-	Arabidopsis thaliana	common cis-acting element in promoter and enhancer regions
RcLSH2	CAAT-box	CAAT	1467	4	+	Nicotiana glutinosa
RcLSH2	CAAT-box	CAAAT	1503	5	+	Pisum sativum	common cis-acting element in promoter and enhancer regions
RcLSH2	CAAT-box	CAAT	1506	4	-	Nicotiana glutinosa
RcLSH2	CAAT-box	CAAAT	1664	5	-	Pisum sativum	common cis-acting element in promoter and enhancer regions
RcLSH2	CAAT-box	CCAAT	1904	5	+	Arabidopsis thaliana	common cis-acting element in promoter and enhancer regions
RcLSH2	CAAT-box	CAAT	1905	4	+	Nicotiana glutinosa
RcLSH2	CAT-box	GCCACT	434	6	+	Arabidopsis thaliana	cis-acting regulatory element related to meristem expression
RcLSH2	A-box	CCGTCC	1757	6	+	Petroselinum crispum	cis-acting regulatory element
RcLSH2	GATA-motif	GATAGGA	1380	7	-	Arabidopsis thaliana	part of a light responsive element
RcLSH2	Unnamed__1	CGTGG	103	5	-	Zea mays
RcLSH2	G-box	CACGTG	104	6	+	Arabidopsis thaliana	cis-acting regulatory element involved in light responsiveness
RcLSH2	G-box	TACGTG	533	6	+	Arabidopsis thaliana	cis-acting regulatory element involved in light responsiveness
RcLSH2	G-box	CACGTC	1558	6	+	Zea mays	cis-acting regulatory element involved in light responsiveness
RcLSH2	G-box	CACGTC	1834	6	+	Zea mays	cis-acting regulatory element involved in light responsiveness
RcLSH2	as-1	TGACG	1667	5	+	Arabidopsis thaliana
RcLSH2	TCCC-motif	TCTCCCT	245	7	-	Spinacia oleracea	part of a light responsive element
RcLSH2	dOCT	CACGGATC	461	8	-	Zea mays
RcLSH2	Myc	TCTCTTA	239	7	-	Arabidopsis thaliana
RcLSH2	Myc	TCTCTTA	839	7	+	Arabidopsis thaliana
RcLSH3	TC-rich repeats	ATTCTCTAAC	133	9	+	Nicotiana tabacum	cis-acting element involved in defense and stress responsiveness
RcLSH3	TC-rich repeats	GTTTTCTTAC	191	9	+	Nicotiana tabacum	cis-acting element involved in defense and stress responsiveness
RcLSH3	TC-rich repeats	ATTCTCTAAC	1556	9	+	Nicotiana tabacum	cis-acting element involved in defense and stress responsiveness
RcLSH3	TATA-box	TATAAAA	102	7	-	Pisum sativum	core promoter element around -30 of transcription start
RcLSH3	TATA-box	TATAAA	103	6	-	Helianthus annuus	core promoter element around -30 of transcription start
RcLSH3	TATA-box	TATAA	104	5	-	Arabidopsis thaliana	core promoter element around -30 of transcription start
RcLSH3	TATA-box	TATA	105	4	+	Arabidopsis thaliana	core promoter element around -30 of transcription start
RcLSH3	TATA-box	ccTATAAAaa	112	9	-	Arabidopsis thaliana	core promoter element around -30 of transcription start
RcLSH3	TATA-box	TACAAAA	322	7	-	Oryza sativa	core promoter element around -30 of transcription start
RcLSH3	TATA-box	ccTATAAAaa	433	9	-	Arabidopsis thaliana	core promoter element around -30 of transcription start
RcLSH3	TATA-box	TATAAAA	434	7	-	Pisum sativum	core promoter element around -30 of transcription start
RcLSH3	TATA-box	TATAAA	435	6	-	Helianthus annuus	core promoter element around -30 of transcription start
RcLSH3	TATA-box	TATAA	436	5	-	Arabidopsis thaliana	core promoter element around -30 of transcription start
RcLSH3	TATA-box	TATA	437	4	+	Arabidopsis thaliana	core promoter element around -30 of transcription start
RcLSH3	TATA-box	TATA	499	4	+	Arabidopsis thaliana	core promoter element around -30 of transcription start
RcLSH3	TATA-box	ATTATA	614	6	+	Brassica napus	core promoter element around -30 of transcription start
RcLSH3	TATA-box	TATAA	615	5	-	Arabidopsis thaliana	core promoter element around -30 of transcription start
RcLSH3	TATA-box	TATA	616	4	+	Arabidopsis thaliana	core promoter element around -30 of transcription start
RcLSH3	TATA-box	TATA	628	4	+	Arabidopsis thaliana	core promoter element around -30 of transcription start
RcLSH3	TATA-box	ATTATA	646	6	+	Brassica napus	core promoter element around -30 of transcription start
RcLSH3	TATA-box	TATAA	647	5	-	Arabidopsis thaliana	core promoter element around -30 of transcription start
RcLSH3	TATA-box	TATA	648	4	+	Arabidopsis thaliana	core promoter element around -30 of transcription start
RcLSH3	TATA-box	TATA	740	4	+	Arabidopsis thaliana	core promoter element around -30 of transcription start
RcLSH3	TATA-box	ATATAT	753	6	+	Brassica napus	core promoter element around -30 of transcription start
RcLSH3	TATA-box	TATA	754	4	+	Arabidopsis thaliana	core promoter element around -30 of transcription start
RcLSH3	TATA-box	ATATAT	826	6	+	Brassica napus	core promoter element around -30 of transcription start
RcLSH3	TATA-box	TATA	827	4	+	Arabidopsis thaliana	core promoter element around -30 of transcription start
RcLSH3	TATA-box	TATACA	831	6	-	Helianthus annuus	core promoter element around -30 of transcription start
RcLSH3	TATA-box	TATA	833	4	+	Arabidopsis thaliana	core promoter element around -30 of transcription start
RcLSH3	TATA-box	TATATAA	1035	7	-	Arabidopsis thaliana	core promoter element around -30 of transcription start
RcLSH3	TATA-box	TATATA	1036	6	-	Arabidopsis thaliana	core promoter element around -30 of transcription start
RcLSH3	TATA-box	ATATAA	1037	6	+	Brassica oleracea	core promoter element around -30 of transcription start
RcLSH3	TATA-box	TATA	1038	4	-	Arabidopsis thaliana	core promoter element around -30 of transcription start
RcLSH3	TATA-box	TATA	1045	4	-	Arabidopsis thaliana	core promoter element around -30 of transcription start
RcLSH3	TATA-box	TATTTAAA	1924	8	+	Arabidopsis thaliana	core promoter element around -30 of transcription start
RcLSH3	ARE	AAACCA	222	6	-	Zea mays	cis-acting regulatory element essential for the anaerobic induction
RcLSH3	ARE	AAACCA	317	6	-	Zea mays	cis-acting regulatory element essential for the anaerobic induction
RcLSH3	ARE	AAACCA	1448	6	+	Zea mays	cis-acting regulatory element essential for the anaerobic induction
RcLSH3	ARE	AAACCA	1472	6	+	Zea mays	cis-acting regulatory element essential for the anaerobic induction
RcLSH3	DRE core	GCCGAC	242	6	-	Arabidopsis thaliana
RcLSH3	ABRE	CACGTG	1080	6	-	Arabidopsis thaliana	cis-acting element involved in the abscisic acid responsiveness
RcLSH3	ABRE	ACGTG	1081	5	+	Arabidopsis thaliana	cis-acting element involved in the abscisic acid responsiveness
RcLSH3	ABRE	GACACGTGGC	1203	9	-	Triticum aestivum	cis-acting element involved in the abscisic acid responsiveness
RcLSH3	ABRE	CACGTG	1205	6	-	Arabidopsis thaliana	cis-acting element involved in the abscisic acid responsiveness
RcLSH3	ABRE	ACGTG	1206	5	+	Arabidopsis thaliana	cis-acting element involved in the abscisic acid responsiveness
RcLSH3	STRE	AGGGG	3	5	+	Arabidopsis thaliana
RcLSH3	STRE	AGGGG	1115	5	+	Arabidopsis thaliana
RcLSH3	STRE	AGGGG	1149	5	+	Arabidopsis thaliana
RcLSH3	STRE	AGGGG	1455	5	-	Arabidopsis thaliana
RcLSH3	AT~TATA-box	TATATA	1036	6	-	Arabidopsis thaliana
RcLSH3	AE-box	AGAAACTT	361	8	-	Arabidopsis thaliana	part of a module for light response
RcLSH3	Unnamed__1	CGTGG	1064	5	+	Zea mays
RcLSH3	Unnamed__1	GCCACGTGGC	1078	9	-	Petunia sp.
RcLSH3	Unnamed__1	CGTGG	1079	5	-	Zea mays
RcLSH3	Unnamed__1	CGTGG	1082	5	+	Zea mays
RcLSH3	Unnamed__1	CGTGG	1204	5	-	Zea mays
RcLSH3	CAAT-box	CCAAT	117	5	-	Arabidopsis thaliana	common cis-acting element in promoter and enhancer regions
RcLSH3	CAAT-box	CCAAT	220	5	-	Arabidopsis thaliana	common cis-acting element in promoter and enhancer regions
RcLSH3	CAAT-box	CAAT	234	4	+	Nicotiana glutinosa
RcLSH3	CAAT-box	TGCCAAC	380	7	+	Petunia hybrida	common cis-acting element in promoter and enhancer regions
RcLSH3	CAAT-box	CAAT	598	4	-	Nicotiana glutinosa
RcLSH3	CAAT-box	CAAAT	606	5	+	Pisum sativum	common cis-acting element in promoter and enhancer regions
RcLSH3	CAAT-box	CAAT	644	4	+	Nicotiana glutinosa
RcLSH3	CAAT-box	CAAT	664	4	+	Nicotiana glutinosa
RcLSH3	CAAT-box	CCAAT	750	5	+	Arabidopsis thaliana	common cis-acting element in promoter and enhancer regions
RcLSH3	CAAT-box	CAAT	751	4	+	Nicotiana glutinosa
RcLSH3	CAAT-box	CCAAT	783	5	-	Arabidopsis thaliana	common cis-acting element in promoter and enhancer regions
RcLSH3	CAAT-box	CAAAT	874	5	+	Pisum sativum	common cis-acting element in promoter and enhancer regions
RcLSH3	CAAT-box	CAAAT	877	5	-	Pisum sativum	common cis-acting element in promoter and enhancer regions
RcLSH3	CAAT-box	CAAT	892	4	-	Nicotiana glutinosa
RcLSH3	CAAT-box	CAAT	986	4	+	Nicotiana glutinosa
RcLSH3	CAAT-box	CCAAT	1099	5	+	Arabidopsis thaliana	common cis-acting element in promoter and enhancer regions
RcLSH3	CAAT-box	CAAT	1100	4	+	Nicotiana glutinosa
RcLSH3	CAAT-box	CCAAT	1190	5	-	Arabidopsis thaliana	common cis-acting element in promoter and enhancer regions
RcLSH3	CAAT-box	CAAAT	1308	5	+	Pisum sativum	common cis-acting element in promoter and enhancer regions
RcLSH3	CAAT-box	CAAT	1346	4	+	Nicotiana glutinosa
RcLSH3	CAAT-box	CAAT	1396	4	+	Nicotiana glutinosa
RcLSH3	CAAT-box	CAAT	1401	4	-	Nicotiana glutinosa
RcLSH3	CAAT-box	CAAT	1565	4	+	Nicotiana glutinosa
RcLSH3	CAAT-box	CAAT	1679	4	+	Nicotiana glutinosa
RcLSH3	CAAT-box	CAAT	1820	4	+	Nicotiana glutinosa
RcLSH3	CAAT-box	CAAT	1824	4	+	Nicotiana glutinosa
RcLSH3	CAAT-box	CAAT	1876	4	+	Nicotiana glutinosa
RcLSH3	TGACG-motif	TGACG	309	5	+	Hordeum vulgare	cis-acting regulatory element involved in the MeJA-responsiveness
RcLSH3	as-1	TGACG	309	5	+	Arabidopsis thaliana
RcLSH3	G-box	GCCACGTGGA	1078	9	-	Arabidopsis thaliana	cis-acting regulatory element involved in light responsiveness
RcLSH3	G-box	CACGTG	1080	6	-	Arabidopsis thaliana	cis-acting regulatory element involved in light responsiveness
RcLSH3	G-box	CACGTG	1205	6	-	Arabidopsis thaliana	cis-acting regulatory element involved in light responsiveness
RcLSH3	MYC	CATGTG	49	6	+	Arabidopsis thaliana
RcLSH3	MYC	CATGTG	303	6	-	Arabidopsis thaliana
RcLSH3	MYC	CATGTG	305	6	+	Arabidopsis thaliana
RcLSH3	TCT-motif	TCTTAC	288	6	+	Arabidopsis thaliana	part of a light responsive element
RcLSH3	LTR	CCGAAA	395	6	+	Hordeum vulgare	cis-acting element involved in low-temperature responsiveness
RcLSH3	MRE	AACCTAA	684	7	+	Petroselinum crispum	MYB binding site involved in light responsiveness
RcLSH3	MYB-like sequence	TAACCA	557	6	+	Arabidopsis thaliana
RcLSH3	TCA-element	TCAGAAGAGG	1384	9	+	Brassica oleracea	cis-acting element involved in salicylic acid responsiveness
RcLSH3	TCA-element	CCATCTTTTT	1782	9	+	Nicotiana tabacum	cis-acting element involved in salicylic acid responsiveness
RcLSH3		motif_sequence	57	4	-	organism	short_function
RcLSH3		motif_sequence	63	4	-	organism	short_function
RcLSH3		motif_sequence	527	4	+	organism	short_function
RcLSH3		motif_sequence	580	4	+	organism	short_function
RcLSH3		motif_sequence	842	4	+	organism	short_function
RcLSH3		motif_sequence	996	4	-	organism	short_function
RcLSH3		motif_sequence	1074	4	+	organism	short_function
RcLSH3		motif_sequence	1302	4	+	organism	short_function
RcLSH3		motif_sequence	1360	4	+	organism	short_function
RcLSH3		motif_sequence	1376	4	+	organism	short_function
RcLSH3		motif_sequence	1387	4	-	organism	short_function
RcLSH3		motif_sequence	1670	4	+	organism	short_function
RcLSH3		motif_sequence	1897	4	+	organism	short_function
RcLSH3	MYB	CAACCA	9	6	-	Arabidopsis thaliana
RcLSH3	MYB	CAACCA	72	6	-	Arabidopsis thaliana
RcLSH3	MYB	CAACCA	299	6	+	Arabidopsis thaliana
RcLSH3	MYB	TAACCA	557	6	+	Arabidopsis thaliana
RcLSH3	MYB	CAACAG	730	6	-	Arabidopsis thaliana
RcLSH3	MYB	CAACAG	991	6	+	Arabidopsis thaliana
RcLSH3	MYB	CAACAG	1550	6	-	Arabidopsis thaliana
RcLSH3	Myb	CAACTG	1092	6	-	Arabidopsis thaliana
RcLSH3	HD-Zip 1	CAAT(A/T)ATTG	1396	8.5	-	Arabidopsis thaliana	element involved in differentiation of the palisade mesophyll cells
RcLSH3	G-Box	CACGTG	1080	6	-	Pisum sativum	cis-acting regulatory element involved in light responsiveness
RcLSH3	G-Box	CACGTG	1205	6	-	Pisum sativum	cis-acting regulatory element involved in light responsiveness
RcLSH3	MBS	CAACTG	1092	6	-	Arabidopsis thaliana	MYB binding site involved in drought-inducibility
RcLSH3	GT1-motif	GGTTAA	556	6	-	Arabidopsis thaliana	light responsive element
RcLSH3	Myb-binding site	CAACAG	730	6	-	Nicotiana tabacum
RcLSH3	Myb-binding site	CAACAG	991	6	+	Nicotiana tabacum
RcLSH3	Myb-binding site	CAACAG	1550	6	-	Nicotiana tabacum
RcLSH3	Box II	CCACGTGGC	1079	9	+	Petroselinum crispum	part of a light responsive element
RcLSH3	CGTCA-motif	CGTCA	309	5	-	Hordeum vulgare	cis-acting regulatory element involved in the MeJA-responsiveness
RcLSH3	ABRE2	CCACGTGG	1079	8	-	Zea mays
RcLSH3	Unnamed__4	CTCC	393	4	+	Petroselinum hortense
RcLSH3	Unnamed__4	CTCC	910	4	-	Petroselinum hortense
RcLSH3	Unnamed__4	CTCC	933	4	-	Petroselinum hortense
RcLSH3	Unnamed__4	CTCC	1672	4	+	Petroselinum hortense
RcLSH3	Unnamed__4	CTCC	1776	4	+	Petroselinum hortense
RcLSH3	AT-rich element	ATAGAAATCAA	1868	10	+	Glycine max	binding site of AT-rich DNA binding protein (ATBP-1)
RcLSH4	TCA	TCATCTTCAT	1219	9	-	Pisum sativum
RcLSH4	TCA	TCATCTTCAT	1882	9	+	Pisum sativum
RcLSH4	TGACG-motif	TGACG	852	5	-	Hordeum vulgare	cis-acting regulatory element involved in the MeJA-responsiveness
RcLSH4	CAAT-box	CCAAT	141	5	+	Arabidopsis thaliana	common cis-acting element in promoter and enhancer regions
RcLSH4	CAAT-box	CAAT	142	4	+	Nicotiana glutinosa
RcLSH4	CAAT-box	CAAT	153	4	-	Nicotiana glutinosa
RcLSH4	CAAT-box	CCAAT	228	5	-	Arabidopsis thaliana	common cis-acting element in promoter and enhancer regions
RcLSH4	CAAT-box	CCAAT	257	5	+	Arabidopsis thaliana	common cis-acting element in promoter and enhancer regions
RcLSH4	CAAT-box	CAAT	258	4	+	Nicotiana glutinosa
RcLSH4	CAAT-box	CCAAT	270	5	-	Arabidopsis thaliana	common cis-acting element in promoter and enhancer regions
RcLSH4	CAAT-box	CAAT	407	4	-	Nicotiana glutinosa
RcLSH4	CAAT-box	CAAAT	501	5	-	Pisum sativum	common cis-acting element in promoter and enhancer regions
RcLSH4	CAAT-box	CAAT	543	4	-	Nicotiana glutinosa
RcLSH4	CAAT-box	CAAT	554	4	-	Nicotiana glutinosa
RcLSH4	CAAT-box	CAAAT	608	5	-	Pisum sativum	common cis-acting element in promoter and enhancer regions
RcLSH4	CAAT-box	CAAT	632	4	-	Nicotiana glutinosa
RcLSH4	CAAT-box	CAAT	651	4	+	Nicotiana glutinosa
RcLSH4	CAAT-box	CAAAT	669	5	-	Pisum sativum	common cis-acting element in promoter and enhancer regions
RcLSH4	CAAT-box	CAAAT	701	5	-	Pisum sativum	common cis-acting element in promoter and enhancer regions
RcLSH4	CAAT-box	CCAAT	884	5	+	Arabidopsis thaliana	common cis-acting element in promoter and enhancer regions
RcLSH4	CAAT-box	CAAT	885	4	+	Nicotiana glutinosa
RcLSH4	CAAT-box	CAAT	917	4	+	Nicotiana glutinosa
RcLSH4	CAAT-box	CAAAT	1068	5	-	Pisum sativum	common cis-acting element in promoter and enhancer regions
RcLSH4	CAAT-box	CAAAT	1082	5	+	Pisum sativum	common cis-acting element in promoter and enhancer regions
RcLSH4	CAAT-box	CAAT	1102	4	-	Nicotiana glutinosa
RcLSH4	CAAT-box	CCAAT	1167	5	+	Arabidopsis thaliana	common cis-acting element in promoter and enhancer regions
RcLSH4	CAAT-box	CAAT	1168	4	+	Nicotiana glutinosa
RcLSH4	CAAT-box	CAAAT	1184	5	-	Pisum sativum	common cis-acting element in promoter and enhancer regions
RcLSH4	CAAT-box	CAAAT	1246	5	+	Pisum sativum	common cis-acting element in promoter and enhancer regions
RcLSH4	CAAT-box	TGCCAAC	1252	7	-	Petunia hybrida	common cis-acting element in promoter and enhancer regions
RcLSH4	CAAT-box	TGCCAAC	1259	7	-	Petunia hybrida	common cis-acting element in promoter and enhancer regions
RcLSH4	CAAT-box	CAAT	1289	4	-	Nicotiana glutinosa
RcLSH4	CAAT-box	CAAAT	1339	5	-	Pisum sativum	common cis-acting element in promoter and enhancer regions
RcLSH4	CAAT-box	CAAT	1410	4	+	Nicotiana glutinosa
RcLSH4	CAAT-box	CAAT	1414	4	+	Nicotiana glutinosa
RcLSH4	CAAT-box	CAAT	1435	4	+	Nicotiana glutinosa
RcLSH4	CAAT-box	CAAAT	1583	5	+	Pisum sativum	common cis-acting element in promoter and enhancer regions
RcLSH4	CAAT-box	CAAAT	1603	5	+	Pisum sativum	common cis-acting element in promoter and enhancer regions
RcLSH4	CAAT-box	CAAT	1707	4	+	Nicotiana glutinosa
RcLSH4	CAAT-box	CAAAT	1905	5	+	Pisum sativum	common cis-acting element in promoter and enhancer regions
RcLSH4	AE-box	AGAAACAA	1430	8	+	Arabidopsis thaliana	part of a module for light response
RcLSH4	WRE3	CCACCT	391	6	-	Pisum sativum
RcLSH4	WRE3	CCACCT	1512	6	+	Pisum sativum
RcLSH4	Box 4	ATTAAT	1590	6	-	Petroselinum crispum	part of a conserved DNA module involved in light responsiveness
RcLSH4	Myc	TCTCTTA	1353	7	-	Arabidopsis thaliana
RcLSH4	TCCC-motif	TCTCCCT	1617	7	+	Spinacia oleracea	part of a light responsive element
RcLSH4	GATT-motif	CTCCTGATTGGA	264	11	+	Oryza sativa	part of a light responsive element
RcLSH4	as-1	TGACG	852	5	-	Arabidopsis thaliana
RcLSH4	ARE	AAACCA	1871	6	+	Zea mays	cis-acting regulatory element essential for the anaerobic induction
RcLSH4	I-box	gGATAAGGTG	1041	9	-	Zea mays	part of a light responsive element
RcLSH4	TC-rich repeats	GTTTTCTTAC	708	9	-	Nicotiana tabacum	cis-acting element involved in defense and stress responsiveness
RcLSH4	TATA-box	TATAA	2	5	-	Arabidopsis thaliana	core promoter element around -30 of transcription start
RcLSH4	TATA-box	TATA	3	4	+	Arabidopsis thaliana	core promoter element around -30 of transcription start
RcLSH4	TATA-box	ATATAA	9	6	+	Brassica oleracea	core promoter element around -30 of transcription start
RcLSH4	TATA-box	TATA	10	4	+	Arabidopsis thaliana	core promoter element around -30 of transcription start
RcLSH4	TATA-box	taTATAAAtc	607	9	-	Arabidopsis thaliana	core promoter element around -30 of transcription start
RcLSH4	TATA-box	TATACA	611	6	-	Helianthus annuus	core promoter element around -30 of transcription start
RcLSH4	TATA-box	TATA	613	4	+	Arabidopsis thaliana	core promoter element around -30 of transcription start
RcLSH4	TATA-box	ATATAA	718	6	+	Brassica oleracea	core promoter element around -30 of transcription start
RcLSH4	TATA-box	TATA	719	4	+	Arabidopsis thaliana	core promoter element around -30 of transcription start
RcLSH4	TATA-box	ccTATAAAaa	768	9	+	Arabidopsis thaliana	core promoter element around -30 of transcription start
RcLSH4	TATA-box	ATATAT	842	6	+	Brassica napus	core promoter element around -30 of transcription start
RcLSH4	TATA-box	TATATA	843	6	+	Arabidopsis thaliana	core promoter element around -30 of transcription start
RcLSH4	TATA-box	ATATAA	844	6	+	Brassica oleracea	core promoter element around -30 of transcription start
RcLSH4	TATA-box	TATA	845	4	+	Arabidopsis thaliana	core promoter element around -30 of transcription start
RcLSH4	TATA-box	TATAAATA	865	8	-	Daucus carota	core promoter element around -30 of transcription start
RcLSH4	TATA-box	TATAAAT	866	7	-	Brassica juncea	core promoter element around -30 of transcription start
RcLSH4	TATA-box	TATAAA	867	6	-	Helianthus annuus	core promoter element around -30 of transcription start
RcLSH4	TATA-box	TATAA	868	5	-	Arabidopsis thaliana	core promoter element around -30 of transcription start
RcLSH4	TATA-box	TATA	869	4	+	Arabidopsis thaliana	core promoter element around -30 of transcription start
RcLSH4	TATA-box	ccTATAAAaa	940	9	+	Arabidopsis thaliana	core promoter element around -30 of transcription start
RcLSH4	TATA-box	TATA	1037	4	-	Arabidopsis thaliana	core promoter element around -30 of transcription start
RcLSH4	TATA-box	TATA	1122	4	-	Arabidopsis thaliana	core promoter element around -30 of transcription start
RcLSH4	TATA-box	TATACA	1158	6	-	Helianthus annuus	core promoter element around -30 of transcription start
RcLSH4	TATA-box	TATA	1160	4	-	Arabidopsis thaliana	core promoter element around -30 of transcription start
RcLSH4	TATA-box	TATA	1174	4	-	Arabidopsis thaliana	core promoter element around -30 of transcription start
RcLSH4	TATA-box	ATTATA	1297	6	+	Brassica napus	core promoter element around -30 of transcription start
RcLSH4	TATA-box	TATAA	1298	5	-	Arabidopsis thaliana	core promoter element around -30 of transcription start
RcLSH4	TATA-box	TATA	1299	4	-	Arabidopsis thaliana	core promoter element around -30 of transcription start
RcLSH4	TATA-box	TACAAAA	1417	7	+	Oryza sativa	core promoter element around -30 of transcription start
RcLSH4	TATA-box	TATA	1863	4	-	Arabidopsis thaliana	core promoter element around -30 of transcription start
RcLSH4	AT~TATA-box	TATATA	843	6	+	Arabidopsis thaliana
RcLSH4	AAGAA-motif	gGTAAAGAAA	1425	10	+	Avena sativa
RcLSH4	AC-I	(T/C)C(T/C)(C/T)ACC(T/C)ACC	392	8.5	-	Phaseolus vulgaris
RcLSH4	GA-motif	ATAGATAA	759	8	-	Arabidopsis thaliana	part of a light responsive element
RcLSH4	Myb-binding site	CAACAG	433	6	-	Nicotiana tabacum
RcLSH4	MBS	CAACTG	1257	6	-	Arabidopsis thaliana	MYB binding site involved in drought-inducibility
RcLSH4	GT1-motif	GGTTAA	1464	6	-	Arabidopsis thaliana	light responsive element
RcLSH4	Unnamed__4	CTCC	92	4	+	Petroselinum hortense
RcLSH4	Unnamed__4	CTCC	135	4	+	Petroselinum hortense
RcLSH4	Unnamed__4	CTCC	149	4	+	Petroselinum hortense
RcLSH4	Unnamed__4	CTCC	211	4	+	Petroselinum hortense
RcLSH4	Unnamed__4	CTCC	254	4	+	Petroselinum hortense
RcLSH4	Unnamed__4	CTCC	358	4	-	Petroselinum hortense
RcLSH4	Unnamed__4	CTCC	403	4	+	Petroselinum hortense
RcLSH4	Unnamed__4	CTCC	443	4	-	Petroselinum hortense
RcLSH4	Unnamed__4	CTCC	824	4	+	Petroselinum hortense
RcLSH4	Unnamed__4	CTCC	1375	4	-	Petroselinum hortense
RcLSH4	Unnamed__4	CTCC	1488	4	+	Petroselinum hortense
RcLSH4	Unnamed__4	CTCC	1510	4	+	Petroselinum hortense
RcLSH4	Unnamed__4	CTCC	1618	4	+	Petroselinum hortense
RcLSH4	Unnamed__4	CTCC	1622	4	+	Petroselinum hortense
RcLSH4	Unnamed__4	CTCC	1626	4	+	Petroselinum hortense
RcLSH4	Unnamed__4	CTCC	1859	4	+	Petroselinum hortense
RcLSH4	CGTCA-motif	CGTCA	852	5	+	Hordeum vulgare	cis-acting regulatory element involved in the MeJA-responsiveness
RcLSH4	O2-site	GATGATGTGG	1762	9	-	Zea mays	cis-acting regulatory element involved in zein metabolism regulation
RcLSH4	O2-site	GATGATGTGG	1874	10	-	Zea mays	cis-acting regulatory element involved in zein metabolism regulation
RcLSH4	MYC	CATTTG	500	6	+	Arabidopsis thaliana
RcLSH4	MYC	CATTTG	668	6	+	Arabidopsis thaliana
RcLSH4	MYC	CATTTG	1067	6	+	Arabidopsis thaliana
RcLSH4	MYC	CATTTG	1082	6	-	Arabidopsis thaliana
RcLSH4	MYC	CATTTG	1246	6	-	Arabidopsis thaliana
RcLSH4	MYC	CATTTG	1338	6	+	Arabidopsis thaliana
RcLSH4	TCT-motif	TCTTAC	708	6	-	Arabidopsis thaliana	part of a light responsive element
RcLSH4		motif_sequence	62	4	-	organism	short_function
RcLSH4		motif_sequence	120	4	+	organism	short_function
RcLSH4		motif_sequence	133	4	+	organism	short_function
RcLSH4		motif_sequence	224	4	-	organism	short_function
RcLSH4		motif_sequence	907	4	+	organism	short_function
RcLSH4		motif_sequence	911	4	-	organism	short_function
RcLSH4		motif_sequence	1150	4	+	organism	short_function
RcLSH4		motif_sequence	1203	4	+	organism	short_function
RcLSH4		motif_sequence	1221	4	-	organism	short_function
RcLSH4		motif_sequence	1263	4	-	organism	short_function
RcLSH4		motif_sequence	1508	4	+	organism	short_function
RcLSH4		motif_sequence	1616	4	+	organism	short_function
RcLSH4		motif_sequence	1721	4	+	organism	short_function
RcLSH4		motif_sequence	1845	4	+	organism	short_function
RcLSH4		motif_sequence	1937	4	+	organism	short_function
RcLSH4	TATA	TATAAAAT	3	8	+	Arabidopsis thaliana
RcLSH4	TATA	TATAAAAT	10	8	+	Arabidopsis thaliana
RcLSH4	Myb	TAACTG	1137	6	+	Arabidopsis thaliana
RcLSH4	Myb	CAACTG	1257	6	-	Arabidopsis thaliana
RcLSH4	MYB	CAACAG	433	6	-	Arabidopsis thaliana
RcLSH4	MYB	CAACCA	1250	6	-	Arabidopsis thaliana
RcLSH4	P-box	CCTTTTG	1419	7	-	Oryza sativa	gibberellin-responsive element
RcLSH5	TGACG-motif	TGACG	21	5	+	Hordeum vulgare	cis-acting regulatory element involved in the MeJA-responsiveness
RcLSH5	TGACG-motif	TGACG	300	5	-	Hordeum vulgare	cis-acting regulatory element involved in the MeJA-responsiveness
RcLSH5	TGACG-motif	TGACG	435	5	+	Hordeum vulgare	cis-acting regulatory element involved in the MeJA-responsiveness
RcLSH5	TGACG-motif	TGACG	1013	5	-	Hordeum vulgare	cis-acting regulatory element involved in the MeJA-responsiveness
RcLSH5	CAAT-box	CCAAT	14	5	-	Arabidopsis thaliana	common cis-acting element in promoter and enhancer regions
RcLSH5	CAAT-box	CAAT	52	4	-	Nicotiana glutinosa
RcLSH5	CAAT-box	CAAAT	94	5	-	Pisum sativum	common cis-acting element in promoter and enhancer regions
RcLSH5	CAAT-box	CAAT	171	4	+	Nicotiana glutinosa
RcLSH5	CAAT-box	CAAT	231	4	+	Nicotiana glutinosa
RcLSH5	CAAT-box	CAAT	250	4	-	Nicotiana glutinosa
RcLSH5	CAAT-box	CAAT	255	4	+	Nicotiana glutinosa
RcLSH5	CAAT-box	CAAAT	257	5	-	Pisum sativum	common cis-acting element in promoter and enhancer regions
RcLSH5	CAAT-box	CAAT	275	4	-	Nicotiana glutinosa
RcLSH5	CAAT-box	CAAT	506	4	-	Nicotiana glutinosa
RcLSH5	CAAT-box	CAAAT	576	5	+	Pisum sativum	common cis-acting element in promoter and enhancer regions
RcLSH5	CAAT-box	CAAAT	614	5	-	Pisum sativum	common cis-acting element in promoter and enhancer regions
RcLSH5	CAAT-box	CAAT	687	4	+	Nicotiana glutinosa
RcLSH5	CAAT-box	CAAT	799	4	+	Nicotiana glutinosa
RcLSH5	CAAT-box	CAAT	801	4	-	Nicotiana glutinosa
RcLSH5	CAAT-box	CAAAT	822	5	-	Pisum sativum	common cis-acting element in promoter and enhancer regions
RcLSH5	CAAT-box	CAAT	874	4	+	Nicotiana glutinosa
RcLSH5	CAAT-box	CCAAT	886	5	+	Arabidopsis thaliana	common cis-acting element in promoter and enhancer regions
RcLSH5	CAAT-box	CAAT	887	4	+	Nicotiana glutinosa
RcLSH5	CAAT-box	CAAT	913	4	+	Nicotiana glutinosa
RcLSH5	CAAT-box	CAAAT	938	5	-	Pisum sativum	common cis-acting element in promoter and enhancer regions
RcLSH5	CAAT-box	CAAT	983	4	-	Nicotiana glutinosa
RcLSH5	CAAT-box	CAAT	1031	4	+	Nicotiana glutinosa
RcLSH5	CAAT-box	CAAAT	1033	5	-	Pisum sativum	common cis-acting element in promoter and enhancer regions
RcLSH5	CAAT-box	CAAAT	1046	5	+	Pisum sativum	common cis-acting element in promoter and enhancer regions
RcLSH5	CAAT-box	CAAAT	1059	5	-	Pisum sativum	common cis-acting element in promoter and enhancer regions
RcLSH5	CAAT-box	CAAAT	1109	5	+	Pisum sativum	common cis-acting element in promoter and enhancer regions
RcLSH5	CAAT-box	CAAT	1172	4	-	Nicotiana glutinosa
RcLSH5	CAAT-box	CAAT	1420	4	-	Nicotiana glutinosa
RcLSH5	CAAT-box	CCAAT	1472	5	-	Arabidopsis thaliana	common cis-acting element in promoter and enhancer regions
RcLSH5	CAAT-box	CAAAT	1494	5	-	Pisum sativum	common cis-acting element in promoter and enhancer regions
RcLSH5	CAAT-box	CCAAT	1851	5	+	Arabidopsis thaliana	common cis-acting element in promoter and enhancer regions
RcLSH5	CAAT-box	CAAT	1852	4	+	Nicotiana glutinosa
RcLSH5	CAAT-box	CCAAT	1953	5	+	Arabidopsis thaliana	common cis-acting element in promoter and enhancer regions
RcLSH5	CAAT-box	CAAT	1954	4	+	Nicotiana glutinosa
RcLSH5	CAAT-box	CAAT	1956	4	-	Nicotiana glutinosa
RcLSH5	CAAT-box	CAAT	1977	4	-	Nicotiana glutinosa
RcLSH5	GATA-motif	GATAGGG	1432	7	+	Pisum sativum	part of a light responsive element
RcLSH5	TCA	TCATCTTCAT	677	9	+	Pisum sativum
RcLSH5	TCA	TCATCTTCAT	1624	9	+	Pisum sativum
RcLSH5	Box 4	ATTAAT	1256	6	-	Petroselinum crispum	part of a conserved DNA module involved in light responsiveness
RcLSH5	Box 4	ATTAAT	1300	6	-	Petroselinum crispum	part of a conserved DNA module involved in light responsiveness
RcLSH5	WRE3	CCACCT	403	6	+	Pisum sativum
RcLSH5	WRE3	CCACCT	1505	6	+	Pisum sativum
RcLSH5	CARE	CAACTCCC	1154	8	+	Oryza sativa
RcLSH5	CARE	CAACTCCC	1443	8	-	Oryza sativa
RcLSH5	ACE	CTAACGTATT	194	9	-	Petroselinum crispum	cis-acting element involved in light responsiveness
RcLSH5	TCCC-motif	TCTCCCT	1875	7	-	Spinacia oleracea	part of a light responsive element
RcLSH5	G-box	CACGTC	1648	6	+	Zea mays	cis-acting regulatory element involved in light responsiveness
RcLSH5	as-1	TGACG	21	5	+	Arabidopsis thaliana
RcLSH5	as-1	TGACG	300	5	-	Arabidopsis thaliana
RcLSH5	as-1	TGACG	435	5	+	Arabidopsis thaliana
RcLSH5	as-1	TGACG	1013	5	-	Arabidopsis thaliana
RcLSH5	ARE	AAACCA	395	6	+	Zea mays	cis-acting regulatory element essential for the anaerobic induction
RcLSH5	TATA-box	TATAAAA	6	7	-	Pisum sativum	core promoter element around -30 of transcription start
RcLSH5	TATA-box	TATAAA	7	6	-	Helianthus annuus	core promoter element around -30 of transcription start
RcLSH5	TATA-box	TATAA	8	5	-	Arabidopsis thaliana	core promoter element around -30 of transcription start
RcLSH5	TATA-box	TATA	9	4	+	Arabidopsis thaliana	core promoter element around -30 of transcription start
RcLSH5	TATA-box	TATAAA	78	6	-	Helianthus annuus	core promoter element around -30 of transcription start
RcLSH5	TATA-box	TATAA	79	5	-	Arabidopsis thaliana	core promoter element around -30 of transcription start
RcLSH5	TATA-box	TATA	80	4	+	Arabidopsis thaliana	core promoter element around -30 of transcription start
RcLSH5	TATA-box	TATAA	114	5	-	Arabidopsis thaliana	core promoter element around -30 of transcription start
RcLSH5	TATA-box	TATA	115	4	+	Arabidopsis thaliana	core promoter element around -30 of transcription start
RcLSH5	TATA-box	ATATAT	188	6	+	Brassica napus	core promoter element around -30 of transcription start
RcLSH5	TATA-box	TATATA	189	6	+	Arabidopsis thaliana	core promoter element around -30 of transcription start
RcLSH5	TATA-box	ATATAA	190	6	+	Brassica oleracea	core promoter element around -30 of transcription start
RcLSH5	TATA-box	TATA	191	4	+	Arabidopsis thaliana	core promoter element around -30 of transcription start
RcLSH5	TATA-box	ATATAA	233	6	+	Brassica oleracea	core promoter element around -30 of transcription start
RcLSH5	TATA-box	TATA	234	4	+	Arabidopsis thaliana	core promoter element around -30 of transcription start
RcLSH5	TATA-box	ccTATAAAaa	406	9	+	Arabidopsis thaliana	core promoter element around -30 of transcription start
RcLSH5	TATA-box	TATA	408	4	+	Arabidopsis thaliana	core promoter element around -30 of transcription start
RcLSH5	TATA-box	TACAAAA	418	7	+	Oryza sativa	core promoter element around -30 of transcription start
RcLSH5	TATA-box	TACAAAA	500	7	+	Oryza sativa	core promoter element around -30 of transcription start
RcLSH5	TATA-box	TATA	698	4	+	Arabidopsis thaliana	core promoter element around -30 of transcription start
RcLSH5	TATA-box	ATATAA	731	6	+	Brassica oleracea	core promoter element around -30 of transcription start
RcLSH5	TATA-box	TATA	732	4	+	Arabidopsis thaliana	core promoter element around -30 of transcription start
RcLSH5	TATA-box	ATTATA	759	6	+	Brassica napus	core promoter element around -30 of transcription start
RcLSH5	TATA-box	TATAA	760	5	-	Arabidopsis thaliana	core promoter element around -30 of transcription start
RcLSH5	TATA-box	TATA	761	4	+	Arabidopsis thaliana	core promoter element around -30 of transcription start
RcLSH5	TATA-box	TATA	780	4	+	Arabidopsis thaliana	core promoter element around -30 of transcription start
RcLSH5	TATA-box	TATAAATA	856	8	-	Daucus carota	core promoter element around -30 of transcription start
RcLSH5	TATA-box	TATAAAT	857	7	-	Brassica juncea	core promoter element around -30 of transcription start
RcLSH5	TATA-box	TATAAA	858	6	-	Helianthus annuus	core promoter element around -30 of transcription start
RcLSH5	TATA-box	TATAA	859	5	-	Arabidopsis thaliana	core promoter element around -30 of transcription start
RcLSH5	TATA-box	TATA	860	4	+	Arabidopsis thaliana	core promoter element around -30 of transcription start
RcLSH5	TATA-box	TATATA	894	6	+	Arabidopsis thaliana	core promoter element around -30 of transcription start
RcLSH5	TATA-box	ATATAT	895	6	+	Brassica napus	core promoter element around -30 of transcription start
RcLSH5	TATA-box	TATA	896	4	+	Arabidopsis thaliana	core promoter element around -30 of transcription start
RcLSH5	TATA-box	TATA	1140	4	-	Arabidopsis thaliana	core promoter element around -30 of transcription start
RcLSH5	TATA-box	TATAA	1192	5	-	Arabidopsis thaliana	core promoter element around -30 of transcription start
RcLSH5	TATA-box	TATA	1193	4	-	Arabidopsis thaliana	core promoter element around -30 of transcription start
RcLSH5	TATA-box	TATA	1387	4	-	Arabidopsis thaliana	core promoter element around -30 of transcription start
RcLSH5	TATA-box	TATA	1533	4	-	Arabidopsis thaliana	core promoter element around -30 of transcription start
RcLSH5	TATA-box	TATATTTATATTT	1897	12	-	Avena sativa	core promoter element around -30 of transcription start
RcLSH5	TATA-box	TATATA	1898	6	-	Arabidopsis thaliana	core promoter element around -30 of transcription start
RcLSH5	TATA-box	ATATAA	1899	6	+	Brassica oleracea	core promoter element around -30 of transcription start
RcLSH5	TATA-box	TATA	1900	4	-	Arabidopsis thaliana	core promoter element around -30 of transcription start
RcLSH5	TATA-box	ATATAT	1905	6	-	Brassica napus	core promoter element around -30 of transcription start
RcLSH5	TATA-box	TATATA	1906	6	-	Arabidopsis thaliana	core promoter element around -30 of transcription start
RcLSH5	TATA-box	TATA	1908	4	-	Arabidopsis thaliana	core promoter element around -30 of transcription start
RcLSH5	TATA-box	TATAA	1914	5	-	Arabidopsis thaliana	core promoter element around -30 of transcription start
RcLSH5	TATA-box	TATA	1915	4	-	Arabidopsis thaliana	core promoter element around -30 of transcription start
RcLSH5	TC-rich repeats	GTTTTCTTAC	1592	9	+	Nicotiana tabacum	cis-acting element involved in defense and stress responsiveness
RcLSH5	AAGAA-motif	gGTAAAGAAA	1320	9	+	Avena sativa
RcLSH5	AAGAA-motif	gGTAAAGAAA	1401	9	+	Avena sativa
RcLSH5	AT~TATA-box	TATATA	189	6	+	Arabidopsis thaliana
RcLSH5	AT~TATA-box	TATATA	894	6	+	Arabidopsis thaliana
RcLSH5	AT~TATA-box	TATATA	1898	6	-	Arabidopsis thaliana
RcLSH5	AT~TATA-box	TATATA	1906	6	-	Arabidopsis thaliana
RcLSH5	STRE	AGGGG	643	5	-	Arabidopsis thaliana
RcLSH5	STRE	AGGGG	1160	5	-	Arabidopsis thaliana
RcLSH5	STRE	AGGGG	1537	5	-	Arabidopsis thaliana
RcLSH5	STRE	AGGGG	1563	5	-	Arabidopsis thaliana
RcLSH5	STRE	AGGGG	1669	5	-	Arabidopsis thaliana
RcLSH5	STRE	AGGGG	1832	5	-	Arabidopsis thaliana
RcLSH5	STRE	AGGGG	1839	5	-	Arabidopsis thaliana
RcLSH5	ABRE	ACGTG	1648	5	-	Arabidopsis thaliana	cis-acting element involved in the abscisic acid responsiveness
RcLSH5	W box	TTGACC	1028	6	-	Arabidopsis thaliana
RcLSH5	ERE	ATTTTAAA	39	8	+	Nicotiana glutinos
RcLSH5	ERE	ATTTTAAA	926	8	+	Nicotiana glutinos
RcLSH5	Unnamed__6	taTAAATATct	853	10	-	Zea mays
RcLSH5	Unnamed__6	taTAAATATct	1900	10	+	Zea mays
RcLSH5	F-box	CTATTCTCATT	625	11	+	Lycopersicon esculentum
RcLSH5	F-box	CTATTCTCATT	1852	10	+	Lycopersicon esculentum
RcLSH5	chs-CMA2a	TCACTTGA	364	8	-	Petroselinum crispum	part of a light responsive element
RcLSH5	Unnamed__4	CTCC	284	4	+	Petroselinum hortense
RcLSH5	Unnamed__4	CTCC	291	4	+	Petroselinum hortense
RcLSH5	Unnamed__4	CTCC	597	4	+	Petroselinum hortense
RcLSH5	Unnamed__4	CTCC	809	4	-	Petroselinum hortense
RcLSH5	Unnamed__4	CTCC	815	4	-	Petroselinum hortense
RcLSH5	Unnamed__4	CTCC	1157	4	+	Petroselinum hortense
RcLSH5	Unnamed__4	CTCC	1230	4	-	Petroselinum hortense
RcLSH5	Unnamed__4	CTCC	1267	4	+	Petroselinum hortense
RcLSH5	Unnamed__4	CTCC	1444	4	-	Petroselinum hortense
RcLSH5	Unnamed__4	CTCC	1522	4	+	Petroselinum hortense
RcLSH5	Unnamed__4	CTCC	1561	4	+	Petroselinum hortense
RcLSH5	Unnamed__4	CTCC	1571	4	+	Petroselinum hortense
RcLSH5	Unnamed__4	CTCC	1667	4	+	Petroselinum hortense
RcLSH5	Unnamed__4	CTCC	1835	4	+	Petroselinum hortense
RcLSH5	Unnamed__4	CTCC	1848	4	+	Petroselinum hortense
RcLSH5	Unnamed__4	CTCC	1869	4	-	Petroselinum hortense
RcLSH5	Unnamed__4	CTCC	1877	4	-	Petroselinum hortense
RcLSH5	CGTCA-motif	CGTCA	21	5	-	Hordeum vulgare	cis-acting regulatory element involved in the MeJA-responsiveness
RcLSH5	CGTCA-motif	CGTCA	300	5	+	Hordeum vulgare	cis-acting regulatory element involved in the MeJA-responsiveness
RcLSH5	CGTCA-motif	CGTCA	435	5	-	Hordeum vulgare	cis-acting regulatory element involved in the MeJA-responsiveness
RcLSH5	CGTCA-motif	CGTCA	1013	5	+	Hordeum vulgare	cis-acting regulatory element involved in the MeJA-responsiveness
RcLSH5	MYC	CAATTG	799	6	+	Arabidopsis thaliana
RcLSH5	MYC	CATTTG	1058	6	+	Arabidopsis thaliana
RcLSH5	MYC	CATGTG	1483	6	+	Arabidopsis thaliana
RcLSH5	MYC	CATGTG	1864	6	-	Arabidopsis thaliana
RcLSH5	MYC	CAATTG	1954	6	-	Arabidopsis thaliana
RcLSH5	TATA	TATAAAAT	5	8	-	Arabidopsis thaliana
RcLSH5	MYB	TAACCA	30	6	+	Arabidopsis thaliana
RcLSH5	MYB	CAACCA	600	6	+	Arabidopsis thaliana
RcLSH5	MYB	CAACCA	1225	6	-	Arabidopsis thaliana
RcLSH5		motif_sequence	262	4	-	organism	short_function
RcLSH5		motif_sequence	372	4	-	organism	short_function
RcLSH5		motif_sequence	497	4	+	organism	short_function
RcLSH5		motif_sequence	679	4	+	organism	short_function
RcLSH5		motif_sequence	809	4	-	organism	short_function
RcLSH5		motif_sequence	881	4	+	organism	short_function
RcLSH5		motif_sequence	1075	4	-	organism	short_function
RcLSH5		motif_sequence	1429	4	-	organism	short_function
RcLSH5		motif_sequence	1877	4	-	organism	short_function
RcLSH5		motif_sequence	1989	4	+	organism	short_function
RcLSH5	MYB-like sequence	TAACCA	30	6	+	Arabidopsis thaliana
RcLSH7	AAGAA-motif	GAAAGAA	535	7	+	Avena sativa
RcLSH7	AT~TATA-box	TATATA	618	6	+	Arabidopsis thaliana
RcLSH7	AT~TATA-box	TATATA	738	6	+	Arabidopsis thaliana
RcLSH7	AT~TATA-box	TATATA	1069	6	-	Arabidopsis thaliana
RcLSH7	AT~TATA-box	TATATA	1146	6	-	Arabidopsis thaliana
RcLSH7	STRE	AGGGG	1878	5	-	Arabidopsis thaliana
RcLSH7	ABRE	ACGTG	34	5	-	Arabidopsis thaliana	cis-acting element involved in the abscisic acid responsiveness
RcLSH7	ABRE	ACGTG	67	5	+	Arabidopsis thaliana	cis-acting element involved in the abscisic acid responsiveness
RcLSH7	ABRE	CACGTG	599	6	+	Arabidopsis thaliana	cis-acting element involved in the abscisic acid responsiveness
RcLSH7	ABRE	ACGTG	600	5	+	Arabidopsis thaliana	cis-acting element involved in the abscisic acid responsiveness
RcLSH7	ABRE	ACGTG	919	5	+	Arabidopsis thaliana	cis-acting element involved in the abscisic acid responsiveness
RcLSH7	ABRE	ACGTG	1423	5	-	Arabidopsis thaliana	cis-acting element involved in the abscisic acid responsiveness
RcLSH7	I-box	ccttatcct	419	9	-	Arabidopsis thaliana	part of a light responsive element
RcLSH7	ARE	AAACCA	517	6	-	Zea mays	cis-acting regulatory element essential for the anaerobic induction
RcLSH7	GARE-motif	TCTGTTG	1208	7	+	Brassica oleracea	gibberellin-responsive element
RcLSH7	WUN-motif	AAATTTCCT	220	9	-	Brassica oleracea	wound-responsive element
RcLSH7	WUN-motif	AAATTTCTT	537	9	-	Nicotiana glutinosa
RcLSH7	WUN-motif	AAATTTCTT	540	9	+	Nicotiana glutinosa
RcLSH7	TATA-box	ATTATA	214	6	+	Brassica napus	core promoter element around -30 of transcription start
RcLSH7	TATA-box	TATAA	215	5	-	Arabidopsis thaliana	core promoter element around -30 of transcription start
RcLSH7	TATA-box	TATA	216	4	+	Arabidopsis thaliana	core promoter element around -30 of transcription start
RcLSH7	TATA-box	TATAAATA	476	8	-	Daucus carota	core promoter element around -30 of transcription start
RcLSH7	TATA-box	TATAAAT	477	7	-	Brassica juncea	core promoter element around -30 of transcription start
RcLSH7	TATA-box	TATAAA	478	6	-	Helianthus annuus	core promoter element around -30 of transcription start
RcLSH7	TATA-box	TATAA	479	5	-	Arabidopsis thaliana	core promoter element around -30 of transcription start
RcLSH7	TATA-box	TATA	480	4	+	Arabidopsis thaliana	core promoter element around -30 of transcription start
RcLSH7	TATA-box	TATAAATA	526	8	-	Daucus carota	core promoter element around -30 of transcription start
RcLSH7	TATA-box	TATAAAT	527	7	-	Brassica juncea	core promoter element around -30 of transcription start
RcLSH7	TATA-box	TATAAA	528	6	-	Helianthus annuus	core promoter element around -30 of transcription start
RcLSH7	TATA-box	TATAA	529	5	-	Arabidopsis thaliana	core promoter element around -30 of transcription start
RcLSH7	TATA-box	TATA	530	4	+	Arabidopsis thaliana	core promoter element around -30 of transcription start
RcLSH7	TATA-box	ATTATA	616	6	+	Brassica napus	core promoter element around -30 of transcription start
RcLSH7	TATA-box	TATATAA	617	7	-	Arabidopsis thaliana	core promoter element around -30 of transcription start
RcLSH7	TATA-box	TATATA	618	6	+	Arabidopsis thaliana	core promoter element around -30 of transcription start
RcLSH7	TATA-box	ATATAT	619	6	+	Brassica napus	core promoter element around -30 of transcription start
RcLSH7	TATA-box	TATA	620	4	+	Arabidopsis thaliana	core promoter element around -30 of transcription start
RcLSH7	TATA-box	ATATAA	679	6	+	Brassica oleracea	core promoter element around -30 of transcription start
RcLSH7	TATA-box	TATA	680	4	+	Arabidopsis thaliana	core promoter element around -30 of transcription start
RcLSH7	TATA-box	TATACA	736	6	-	Helianthus annuus	core promoter element around -30 of transcription start
RcLSH7	TATA-box	TATATA	738	6	+	Arabidopsis thaliana	core promoter element around -30 of transcription start
RcLSH7	TATA-box	ATATAA	739	6	+	Brassica oleracea	core promoter element around -30 of transcription start
RcLSH7	TATA-box	TATA	740	4	+	Arabidopsis thaliana	core promoter element around -30 of transcription start
RcLSH7	TATA-box	ccTATAAAaa	757	9	+	Arabidopsis thaliana	core promoter element around -30 of transcription start
RcLSH7	TATA-box	TACAAAA	759	7	+	Oryza sativa	core promoter element around -30 of transcription start
RcLSH7	TATA-box	TACAAAA	1057	7	-	Oryza sativa	core promoter element around -30 of transcription start
RcLSH7	TATA-box	taTATAAAtc	1065	9	-	Arabidopsis thaliana	core promoter element around -30 of transcription start
RcLSH7	TATA-box	TATACA	1067	6	-	Helianthus annuus	core promoter element around -30 of transcription start
RcLSH7	TATA-box	TATATA	1069	6	-	Arabidopsis thaliana	core promoter element around -30 of transcription start
RcLSH7	TATA-box	ATATAT	1070	6	-	Brassica napus	core promoter element around -30 of transcription start
RcLSH7	TATA-box	TATA	1071	4	-	Arabidopsis thaliana	core promoter element around -30 of transcription start
RcLSH7	TATA-box	TATATA	1146	6	-	Arabidopsis thaliana	core promoter element around -30 of transcription start
RcLSH7	TATA-box	ATATAT	1147	6	-	Brassica napus	core promoter element around -30 of transcription start
RcLSH7	TATA-box	TATA	1148	4	-	Arabidopsis thaliana	core promoter element around -30 of transcription start
RcLSH7	TATA-box	TATA	1178	4	-	Arabidopsis thaliana	core promoter element around -30 of transcription start
RcLSH7	TATA-box	TATACA	1233	6	-	Helianthus annuus	core promoter element around -30 of transcription start
RcLSH7	TATA-box	TATA	1235	4	-	Arabidopsis thaliana	core promoter element around -30 of transcription start
RcLSH7	TATA-box	ATTATA	1395	6	+	Brassica napus	core promoter element around -30 of transcription start
RcLSH7	TATA-box	TATAA	1396	5	-	Arabidopsis thaliana	core promoter element around -30 of transcription start
RcLSH7	TATA-box	TATA	1397	4	-	Arabidopsis thaliana	core promoter element around -30 of transcription start
RcLSH7	TATA-box	ATATAT	1404	6	-	Brassica napus	core promoter element around -30 of transcription start
RcLSH7	TATA-box	TATA	1405	4	-	Arabidopsis thaliana	core promoter element around -30 of transcription start
RcLSH7	TATA-box	TACAAAA	1516	7	+	Oryza sativa	core promoter element around -30 of transcription start
RcLSH7	TATA-box	ATATAA	1526	6	+	Brassica oleracea	core promoter element around -30 of transcription start
RcLSH7	TATA-box	TATA	1527	4	-	Arabidopsis thaliana	core promoter element around -30 of transcription start
RcLSH7	TATA-box	TATA	1692	4	-	Arabidopsis thaliana	core promoter element around -30 of transcription start
RcLSH7	Myc	TCTCTTA	998	7	+	Arabidopsis thaliana
RcLSH7	MYB recognition site	CCGTTG	126	6	+	Arabidopsis thaliana
RcLSH7	G-box	CCACGTAA	33	8	+	Brassica napus	cis-acting regulatory element involved in light responsiveness
RcLSH7	G-box	TACGTG	34	6	-	Arabidopsis thaliana	cis-acting regulatory element involved in light responsiveness
RcLSH7	G-box	TACGTG	66	6	+	Arabidopsis thaliana	cis-acting regulatory element involved in light responsiveness
RcLSH7	G-box	ACACGTGT	598	8	+	Brassica napus	cis-acting regulatory element involved in light responsiveness
RcLSH7	G-box	CACGTG	599	6	+	Arabidopsis thaliana	cis-acting regulatory element involved in light responsiveness
RcLSH7	G-box	TAACACGTAG	1420	10	+	Brassica oleracea	cis-acting regulatory element involved in light responsiveness
RcLSH7	G-box	TACGTG	1423	6	-	Arabidopsis thaliana	cis-acting regulatory element involved in light responsiveness
RcLSH7	G-box	CACGAC	1439	6	-	Zea mays	cis-acting regulatory element involved in light responsiveness
RcLSH7	3-AF3 binding site	CACTATCTAAC	1766	10	+	Pisum sativum	part of a conserved DNA module array (CMA3)
RcLSH7	LAMP-element	CTTTATCA	404	8	-	Pisum sativum	part of a light responsive element
RcLSH7	CAAT-box	CAAT	2	4	-	Nicotiana glutinosa
RcLSH7	CAAT-box	CAAT	9	4	+	Nicotiana glutinosa
RcLSH7	CAAT-box	CAAT	102	4	-	Nicotiana glutinosa
RcLSH7	CAAT-box	CAAT	152	4	+	Nicotiana glutinosa
RcLSH7	CAAT-box	CAAT	154	4	-	Nicotiana glutinosa
RcLSH7	CAAT-box	CAAAT	182	5	+	Pisum sativum	common cis-acting element in promoter and enhancer regions
RcLSH7	CAAT-box	CAAT	207	4	+	Nicotiana glutinosa
RcLSH7	CAAT-box	CAAAT	211	5	+	Pisum sativum	common cis-acting element in promoter and enhancer regions
RcLSH7	CAAT-box	CAAT	236	4	+	Nicotiana glutinosa
RcLSH7	CAAT-box	CAAT	242	4	+	Nicotiana glutinosa
RcLSH7	CAAT-box	CAAT	255	4	-	Nicotiana glutinosa
RcLSH7	CAAT-box	CAAT	283	4	-	Nicotiana glutinosa
RcLSH7	CAAT-box	CCAAT	294	5	-	Arabidopsis thaliana	common cis-acting element in promoter and enhancer regions
RcLSH7	CAAT-box	CAAT	324	4	-	Nicotiana glutinosa
RcLSH7	CAAT-box	CAAT	377	4	-	Nicotiana glutinosa
RcLSH7	CAAT-box	CAAAT	382	5	-	Pisum sativum	common cis-acting element in promoter and enhancer regions
RcLSH7	CAAT-box	CCAAT	503	5	-	Arabidopsis thaliana	common cis-acting element in promoter and enhancer regions
RcLSH7	CAAT-box	CAAT	623	4	-	Nicotiana glutinosa
RcLSH7	CAAT-box	CAAT	815	4	+	Nicotiana glutinosa
RcLSH7	CAAT-box	CAAAT	822	5	-	Pisum sativum	common cis-acting element in promoter and enhancer regions
RcLSH7	CAAT-box	CCAAT	831	5	-	Arabidopsis thaliana	common cis-acting element in promoter and enhancer regions
RcLSH7	CAAT-box	CCAAT	864	5	+	Arabidopsis thaliana	common cis-acting element in promoter and enhancer regions
RcLSH7	CAAT-box	CAAT	865	4	+	Nicotiana glutinosa
RcLSH7	CAAT-box	CAAAT	885	5	-	Pisum sativum	common cis-acting element in promoter and enhancer regions
RcLSH7	CAAT-box	TGCCAAC	923	7	-	Petunia hybrida	common cis-acting element in promoter and enhancer regions
RcLSH7	CAAT-box	CAAT	932	4	+	Nicotiana glutinosa
RcLSH7	CAAT-box	CAAT	934	4	-	Nicotiana glutinosa
RcLSH7	CAAT-box	CAAT	1022	4	+	Nicotiana glutinosa
RcLSH7	CAAT-box	CAAT	1024	4	-	Nicotiana glutinosa
RcLSH7	CAAT-box	CAAAT	1088	5	-	Pisum sativum	common cis-acting element in promoter and enhancer regions
RcLSH7	CAAT-box	CAAT	1302	4	-	Nicotiana glutinosa
RcLSH7	CAAT-box	CAAT	1337	4	-	Nicotiana glutinosa
RcLSH7	CAAT-box	CAAAT	1416	5	+	Pisum sativum	common cis-acting element in promoter and enhancer regions
RcLSH7	CAAT-box	CAAT	1501	4	-	Nicotiana glutinosa
RcLSH7	CAAT-box	CAAT	1531	4	-	Nicotiana glutinosa
RcLSH7	CAAT-box	CCAAT	1630	5	+	Arabidopsis thaliana	common cis-acting element in promoter and enhancer regions
RcLSH7	CAAT-box	CAAT	1631	4	+	Nicotiana glutinosa
RcLSH7	CAAT-box	CAAT	1706	4	-	Nicotiana glutinosa
RcLSH7	CAAT-box	CAAT	1727	4	+	Nicotiana glutinosa
RcLSH7	CAAT-box	CAAT	1749	4	+	Nicotiana glutinosa
RcLSH7	CAAT-box	CAAAT	1800	5	-	Pisum sativum	common cis-acting element in promoter and enhancer regions
RcLSH7	CAAT-box	CCAAT	1839	5	-	Arabidopsis thaliana	common cis-acting element in promoter and enhancer regions
RcLSH7	CAAT-box	CAAAT	1895	5	+	Pisum sativum	common cis-acting element in promoter and enhancer regions
RcLSH7	CAAT-box	CAAAT	1944	5	+	Pisum sativum	common cis-acting element in promoter and enhancer regions
RcLSH7	CAAT-box	CAAAT	1967	5	+	Pisum sativum	common cis-acting element in promoter and enhancer regions
RcLSH7	CAAT-box	CCAAT	1992	5	+	Arabidopsis thaliana	common cis-acting element in promoter and enhancer regions
RcLSH7	CAAT-box	CAAT	1993	4	+	Nicotiana glutinosa
RcLSH7	Unnamed__1	CGTGG	33	5	-	Zea mays
RcLSH7	GATA-motif	AAGGATAAGG	418	10	+	Solanum tuberosum	part of a light responsive element
RcLSH7	CCAAT-box	CAACGG	126	6	-	Hordeum vulgare	MYBHv1 binding site
RcLSH7	WRE3	CCACCT	754	6	+	Pisum sativum
RcLSH7	Myb	CAACTG	113	6	+	Arabidopsis thaliana
RcLSH7	Myb	CAACTG	1187	6	+	Arabidopsis thaliana
RcLSH7	MYB	CAACCA	715	6	+	Arabidopsis thaliana
RcLSH7	MYB	CAACAG	1190	6	-	Arabidopsis thaliana
RcLSH7	MYB	CAACAG	1209	6	-	Arabidopsis thaliana
RcLSH7		motif_sequence	194	4	+	organism	short_function
RcLSH7		motif_sequence	461	4	-	organism	short_function
RcLSH7		motif_sequence	780	4	+	organism	short_function
RcLSH7		motif_sequence	1426	4	-	organism	short_function
RcLSH7		motif_sequence	1890	4	+	organism	short_function
RcLSH7		motif_sequence	1934	4	+	organism	short_function
RcLSH7	ATC-motif	AGTAATCT	1583	8	+	Spinacia oleracea	part of a conserved DNA module involved in light responsiveness
RcLSH7	P-box	CCTTTTG	855	7	-	Oryza sativa	gibberellin-responsive element
RcLSH7	LTR	CCGAAA	577	6	+	Hordeum vulgare	cis-acting element involved in low-temperature responsiveness
RcLSH7	ABRE4	CACGTA	34	6	+	Zea mays
RcLSH7	ABRE4	CACGTA	66	6	-	Zea mays
RcLSH7	ABRE4	CACGTA	1423	6	+	Zea mays
RcLSH7	O2-site	GATGATGTGG	1319	9	-	Zea mays	cis-acting regulatory element involved in zein metabolism regulation
RcLSH7	3-AF1 binding site	TAAGAGAGGAA	1803	10	+	Solanum tuberosum	light responsive element
RcLSH7	TCT-motif	TCTTAC	311	6	+	Arabidopsis thaliana	part of a light responsive element
RcLSH7	MYC	CAATTG	152	6	+	Arabidopsis thaliana
RcLSH7	MYC	CATTTG	381	6	+	Arabidopsis thaliana
RcLSH7	MYC	CAATTG	932	6	+	Arabidopsis thaliana
RcLSH7	MYC	CAATTG	1022	6	-	Arabidopsis thaliana
RcLSH7	Unnamed__4	CTCC	135	4	+	Petroselinum hortense
RcLSH7	Unnamed__4	CTCC	562	4	+	Petroselinum hortense
RcLSH7	Unnamed__4	CTCC	565	4	+	Petroselinum hortense
RcLSH7	Unnamed__4	CTCC	796	4	-	Petroselinum hortense
RcLSH7	Unnamed__4	CTCC	1822	4	-	Petroselinum hortense
RcLSH7	Unnamed__4	CTCC	1857	4	+	Petroselinum hortense
RcLSH7	Unnamed__4	CTCC	1892	4	+	Petroselinum hortense
RcLSH7	Unnamed__4	CTCC	1960	4	+	Petroselinum hortense
RcLSH7	ABRE3a	TACGTG	34	6	-	Zea mays
RcLSH7	ABRE3a	TACGTG	66	6	+	Zea mays
RcLSH7	ABRE3a	TACGTG	1423	6	-	Zea mays
RcLSH7	Box II	ACACGTAGA	1422	9	+	Arabidopsis thaliana	part of a light responsive element
RcLSH7	W box	TTGACC	712	6	-	Arabidopsis thaliana
RcLSH7	Myb-binding site	CAACAG	1190	6	-	Nicotiana tabacum
RcLSH7	Myb-binding site	CAACAG	1209	6	-	Nicotiana tabacum
RcLSH7	MBS	CAACTG	113	6	+	Arabidopsis thaliana	MYB binding site involved in drought-inducibility
RcLSH7	MBS	CAACTG	1187	6	+	Arabidopsis thaliana	MYB binding site involved in drought-inducibility
RcLSH7	G-Box	CACGTG	599	6	+	Pisum sativum	cis-acting regulatory element involved in light responsiveness
RcLSH7	G-Box	CACGTT	918	6	-	Pisum sativum	cis-acting regulatory element involved in light responsiveness
RcLSH7	Unnamed__6	taTAAATATct	1178	10	+	Zea mays
